# Supplementary material for: Intelligent surgical drainage - digitizing the analysis of drainage fluid in patients with surgical drains
Source: PLoS One. 2025 Jul 28;20(7):e0325072. doi: 10.1371/journal.pone.0325072 (PMC12303269; doi:10.1371/journal.pone.0325072)
Supplement: S3 Table — The table contains all laboratory values in columns F–S. Column A lists the randomized patient numbers. Columns C–E contain the spectral data corresponding to each sample and each exposure setting (DT, AT, AR). (XLSX) [file pone.0325072.s003.xlsx]

## Sheet: Sheet1
Patient	Type	DT	AT	AR	Albumin	Hemoglobin	Amylase	Bilirubin	Total_Protein	Glucose	Uric_Acid	LDH	Lipase	Erythrocytes_Count	Mononuclear_Cells	Polymorphonuclear_Cells	Leukocytes	Triglycerides
260	Drain	313.08;315.03536585;316.99073171;318.94609756;320.90146341;322.85682927;324.81219512;326.76756098;328.72292683;330.67829268;332.63365854;334.58902439;336.54439024;338.4997561;340.45512195;342.4104878;344.36585366;346.32121951;348.27658537;350.23195122;352.18731707;354.14268293;356.09804878;358.05341463;360.00878049;361.96414634;363.9195122;365.87487805;367.8302439;369.78560976;371.74097561;373.69…	313.08;315.03536585;316.99073171;318.94609756;320.90146341;322.85682927;324.81219512;326.76756098;328.72292683;330.67829268;332.63365854;334.58902439;336.54439024;338.4997561;340.45512195;342.4104878;344.36585366;346.32121951;348.27658537;350.23195122;352.18731707;354.14268293;356.09804878;358.05341463;360.00878049;361.96414634;363.9195122;365.87487805;367.8302439;369.78560976;371.74097561;373.69…	313.08;315.03536585;316.99073171;318.94609756;320.90146341;322.85682927;324.81219512;326.76756098;328.72292683;330.67829268;332.63365854;334.58902439;336.54439024;338.4997561;340.45512195;342.4104878;344.36585366;346.32121951;348.27658537;350.23195122;352.18731707;354.14268293;356.09804878;358.05341463;360.00878049;361.96414634;363.9195122;365.87487805;367.8302439;369.78560976;371.74097561;373.69…	2.4	0.5	0	0.9	3.5	52	8.7	10563	30	0.027	0.257	4.519	4.776	50
151	Drain	313.08;315.03536585;316.99073171;318.94609756;320.90146341;322.85682927;324.81219512;326.76756098;328.72292683;330.67829268;332.63365854;334.58902439;336.54439024;338.4997561;340.45512195;342.4104878;344.36585366;346.32121951;348.27658537;350.23195122;352.18731707;354.14268293;356.09804878;358.05341463;360.00878049;361.96414634;363.9195122;365.87487805;367.8302439;369.78560976;371.74097561;373.69…	313.08;315.03536585;316.99073171;318.94609756;320.90146341;322.85682927;324.81219512;326.76756098;328.72292683;330.67829268;332.63365854;334.58902439;336.54439024;338.4997561;340.45512195;342.4104878;344.36585366;346.32121951;348.27658537;350.23195122;352.18731707;354.14268293;356.09804878;358.05341463;360.00878049;361.96414634;363.9195122;365.87487805;367.8302439;369.78560976;371.74097561;373.69…	313.08;315.03536585;316.99073171;318.94609756;320.90146341;322.85682927;324.81219512;326.76756098;328.72292683;330.67829268;332.63365854;334.58902439;336.54439024;338.4997561;340.45512195;342.4104878;344.36585366;346.32121951;348.27658537;350.23195122;352.18731707;354.14268293;356.09804878;358.05341463;360.00878049;361.96414634;363.9195122;365.87487805;367.8302439;369.78560976;371.74097561;373.69…	0	0	19	0	0	32	1.9	57	46	0.001	0.006	0.067	0.073	20
178	Drain	313.08;315.03536585;316.99073171;318.94609756;320.90146341;322.85682927;324.81219512;326.76756098;328.72292683;330.67829268;332.63365854;334.58902439;336.54439024;338.4997561;340.45512195;342.4104878;344.36585366;346.32121951;348.27658537;350.23195122;352.18731707;354.14268293;356.09804878;358.05341463;360.00878049;361.96414634;363.9195122;365.87487805;367.8302439;369.78560976;371.74097561;373.69…	313.08;315.03536585;316.99073171;318.94609756;320.90146341;322.85682927;324.81219512;326.76756098;328.72292683;330.67829268;332.63365854;334.58902439;336.54439024;338.4997561;340.45512195;342.4104878;344.36585366;346.32121951;348.27658537;350.23195122;352.18731707;354.14268293;356.09804878;358.05341463;360.00878049;361.96414634;363.9195122;365.87487805;367.8302439;369.78560976;371.74097561;373.69…	313.08;315.03536585;316.99073171;318.94609756;320.90146341;322.85682927;324.81219512;326.76756098;328.72292683;330.67829268;332.63365854;334.58902439;336.54439024;338.4997561;340.45512195;342.4104878;344.36585366;346.32121951;348.27658537;350.23195122;352.18731707;354.14268293;356.09804878;358.05341463;360.00878049;361.96414634;363.9195122;365.87487805;367.8302439;369.78560976;371.74097561;373.69…	0	0.2	5216	22.6	0	0	1.3	0	24628	0.027	0	0	0	43
136	Drain	313.08;315.03536585;316.99073171;318.94609756;320.90146341;322.85682927;324.81219512;326.76756098;328.72292683;330.67829268;332.63365854;334.58902439;336.54439024;338.4997561;340.45512195;342.4104878;344.36585366;346.32121951;348.27658537;350.23195122;352.18731707;354.14268293;356.09804878;358.05341463;360.00878049;361.96414634;363.9195122;365.87487805;367.8302439;369.78560976;371.74097561;373.69…	313.08;315.03536585;316.99073171;318.94609756;320.90146341;322.85682927;324.81219512;326.76756098;328.72292683;330.67829268;332.63365854;334.58902439;336.54439024;338.4997561;340.45512195;342.4104878;344.36585366;346.32121951;348.27658537;350.23195122;352.18731707;354.14268293;356.09804878;358.05341463;360.00878049;361.96414634;363.9195122;365.87487805;367.8302439;369.78560976;371.74097561;373.69…	313.08;315.03536585;316.99073171;318.94609756;320.90146341;322.85682927;324.81219512;326.76756098;328.72292683;330.67829268;332.63365854;334.58902439;336.54439024;338.4997561;340.45512195;342.4104878;344.36585366;346.32121951;348.27658537;350.23195122;352.18731707;354.14268293;356.09804878;358.05341463;360.00878049;361.96414634;363.9195122;365.87487805;367.8302439;369.78560976;371.74097561;373.69…	2.2	0.3	16	0.6	3.96	0	5.8	5345	26	0.039	0.004	0.185	0.189	93
136	Drain	313.08;315.03536585;316.99073171;318.94609756;320.90146341;322.85682927;324.81219512;326.76756098;328.72292683;330.67829268;332.63365854;334.58902439;336.54439024;338.4997561;340.45512195;342.4104878;344.36585366;346.32121951;348.27658537;350.23195122;352.18731707;354.14268293;356.09804878;358.05341463;360.00878049;361.96414634;363.9195122;365.87487805;367.8302439;369.78560976;371.74097561;373.69…	313.08;315.03536585;316.99073171;318.94609756;320.90146341;322.85682927;324.81219512;326.76756098;328.72292683;330.67829268;332.63365854;334.58902439;336.54439024;338.4997561;340.45512195;342.4104878;344.36585366;346.32121951;348.27658537;350.23195122;352.18731707;354.14268293;356.09804878;358.05341463;360.00878049;361.96414634;363.9195122;365.87487805;367.8302439;369.78560976;371.74097561;373.69…	313.08;315.03536585;316.99073171;318.94609756;320.90146341;322.85682927;324.81219512;326.76756098;328.72292683;330.67829268;332.63365854;334.58902439;336.54439024;338.4997561;340.45512195;342.4104878;344.36585366;346.32121951;348.27658537;350.23195122;352.18731707;354.14268293;356.09804878;358.05341463;360.00878049;361.96414634;363.9195122;365.87487805;367.8302439;369.78560976;371.74097561;373.69…	0	0	0	0	0	10	25.1	0	0	0.0007	0.054	0.068	0.122	0
136	Drain	313.08;315.03536585;316.99073171;318.94609756;320.90146341;322.85682927;324.81219512;326.76756098;328.72292683;330.67829268;332.63365854;334.58902439;336.54439024;338.4997561;340.45512195;342.4104878;344.36585366;346.32121951;348.27658537;350.23195122;352.18731707;354.14268293;356.09804878;358.05341463;360.00878049;361.96414634;363.9195122;365.87487805;367.8302439;369.78560976;371.74097561;373.69…	313.08;315.03536585;316.99073171;318.94609756;320.90146341;322.85682927;324.81219512;326.76756098;328.72292683;330.67829268;332.63365854;334.58902439;336.54439024;338.4997561;340.45512195;342.4104878;344.36585366;346.32121951;348.27658537;350.23195122;352.18731707;354.14268293;356.09804878;358.05341463;360.00878049;361.96414634;363.9195122;365.87487805;367.8302439;369.78560976;371.74097561;373.69…	313.08;315.03536585;316.99073171;318.94609756;320.90146341;322.85682927;324.81219512;326.76756098;328.72292683;330.67829268;332.63365854;334.58902439;336.54439024;338.4997561;340.45512195;342.4104878;344.36585366;346.32121951;348.27658537;350.23195122;352.18731707;354.14268293;356.09804878;358.05341463;360.00878049;361.96414634;363.9195122;365.87487805;367.8302439;369.78560976;371.74097561;373.69…	1.9	0	13	0.8	3.39	73	6.1	959	20	0.0022	0.039	0.08	0.119	44
211	Drain	313.08;315.03536585;316.99073171;318.94609756;320.90146341;322.85682927;324.81219512;326.76756098;328.72292683;330.67829268;332.63365854;334.58902439;336.54439024;338.4997561;340.45512195;342.4104878;344.36585366;346.32121951;348.27658537;350.23195122;352.18731707;354.14268293;356.09804878;358.05341463;360.00878049;361.96414634;363.9195122;365.87487805;367.8302439;369.78560976;371.74097561;373.69…	313.08;315.03536585;316.99073171;318.94609756;320.90146341;322.85682927;324.81219512;326.76756098;328.72292683;330.67829268;332.63365854;334.58902439;336.54439024;338.4997561;340.45512195;342.4104878;344.36585366;346.32121951;348.27658537;350.23195122;352.18731707;354.14268293;356.09804878;358.05341463;360.00878049;361.96414634;363.9195122;365.87487805;367.8302439;369.78560976;371.74097561;373.69…	313.08;315.03536585;316.99073171;318.94609756;320.90146341;322.85682927;324.81219512;326.76756098;328.72292683;330.67829268;332.63365854;334.58902439;336.54439024;338.4997561;340.45512195;342.4104878;344.36585366;346.32121951;348.27658537;350.23195122;352.18731707;354.14268293;356.09804878;358.05341463;360.00878049;361.96414634;363.9195122;365.87487805;367.8302439;369.78560976;371.74097561;373.69…	1.3	0	0	1.3	0	100	8.1	342	18	0.015	0.002	0.006	0.008	32
168	Drain	313.08;315.03536585;316.99073171;318.94609756;320.90146341;322.85682927;324.81219512;326.76756098;328.72292683;330.67829268;332.63365854;334.58902439;336.54439024;338.4997561;340.45512195;342.4104878;344.36585366;346.32121951;348.27658537;350.23195122;352.18731707;354.14268293;356.09804878;358.05341463;360.00878049;361.96414634;363.9195122;365.87487805;367.8302439;369.78560976;371.74097561;373.69…	313.08;315.03536585;316.99073171;318.94609756;320.90146341;322.85682927;324.81219512;326.76756098;328.72292683;330.67829268;332.63365854;334.58902439;336.54439024;338.4997561;340.45512195;342.4104878;344.36585366;346.32121951;348.27658537;350.23195122;352.18731707;354.14268293;356.09804878;358.05341463;360.00878049;361.96414634;363.9195122;365.87487805;367.8302439;369.78560976;371.74097561;373.69…	313.08;315.03536585;316.99073171;318.94609756;320.90146341;322.85682927;324.81219512;326.76756098;328.72292683;330.67829268;332.63365854;334.58902439;336.54439024;338.4997561;340.45512195;342.4104878;344.36585366;346.32121951;348.27658537;350.23195122;352.18731707;354.14268293;356.09804878;358.05341463;360.00878049;361.96414634;363.9195122;365.87487805;367.8302439;369.78560976;371.74097561;373.69…	2.1	0.1	0	1	3.14	59	2.5	535	28	0.003	0.081	0.124	0.205	59
168	Drain	313.08;315.03536585;316.99073171;318.94609756;320.90146341;322.85682927;324.81219512;326.76756098;328.72292683;330.67829268;332.63365854;334.58902439;336.54439024;338.4997561;340.45512195;342.4104878;344.36585366;346.32121951;348.27658537;350.23195122;352.18731707;354.14268293;356.09804878;358.05341463;360.00878049;361.96414634;363.9195122;365.87487805;367.8302439;369.78560976;371.74097561;373.69…	313.08;315.03536585;316.99073171;318.94609756;320.90146341;322.85682927;324.81219512;326.76756098;328.72292683;330.67829268;332.63365854;334.58902439;336.54439024;338.4997561;340.45512195;342.4104878;344.36585366;346.32121951;348.27658537;350.23195122;352.18731707;354.14268293;356.09804878;358.05341463;360.00878049;361.96414634;363.9195122;365.87487805;367.8302439;369.78560976;371.74097561;373.69…	313.08;315.03536585;316.99073171;318.94609756;320.90146341;322.85682927;324.81219512;326.76756098;328.72292683;330.67829268;332.63365854;334.58902439;336.54439024;338.4997561;340.45512195;342.4104878;344.36585366;346.32121951;348.27658537;350.23195122;352.18731707;354.14268293;356.09804878;358.05341463;360.00878049;361.96414634;363.9195122;365.87487805;367.8302439;369.78560976;371.74097561;373.69…	2.2	0.4	114	0	3.18	19	2.4	5609	2381	0.003	0.114	0.993	1.107	193
168	Drain	313.08;315.03536585;316.99073171;318.94609756;320.90146341;322.85682927;324.81219512;326.76756098;328.72292683;330.67829268;332.63365854;334.58902439;336.54439024;338.4997561;340.45512195;342.4104878;344.36585366;346.32121951;348.27658537;350.23195122;352.18731707;354.14268293;356.09804878;358.05341463;360.00878049;361.96414634;363.9195122;365.87487805;367.8302439;369.78560976;371.74097561;373.69…	313.08;315.03536585;316.99073171;318.94609756;320.90146341;322.85682927;324.81219512;326.76756098;328.72292683;330.67829268;332.63365854;334.58902439;336.54439024;338.4997561;340.45512195;342.4104878;344.36585366;346.32121951;348.27658537;350.23195122;352.18731707;354.14268293;356.09804878;358.05341463;360.00878049;361.96414634;363.9195122;365.87487805;367.8302439;369.78560976;371.74097561;373.69…	313.08;315.03536585;316.99073171;318.94609756;320.90146341;322.85682927;324.81219512;326.76756098;328.72292683;330.67829268;332.63365854;334.58902439;336.54439024;338.4997561;340.45512195;342.4104878;344.36585366;346.32121951;348.27658537;350.23195122;352.18731707;354.14268293;356.09804878;358.05341463;360.00878049;361.96414634;363.9195122;365.87487805;367.8302439;369.78560976;371.74097561;373.69…	2	0.1	0	0.9	3.08	78	1.9	428	22	0.003	0.156	0.248	0.404	70
168	Drain	313.08;315.03536585;316.99073171;318.94609756;320.90146341;322.85682927;324.81219512;326.76756098;328.72292683;330.67829268;332.63365854;334.58902439;336.54439024;338.4997561;340.45512195;342.4104878;344.36585366;346.32121951;348.27658537;350.23195122;352.18731707;354.14268293;356.09804878;358.05341463;360.00878049;361.96414634;363.9195122;365.87487805;367.8302439;369.78560976;371.74097561;373.69…	313.08;315.03536585;316.99073171;318.94609756;320.90146341;322.85682927;324.81219512;326.76756098;328.72292683;330.67829268;332.63365854;334.58902439;336.54439024;338.4997561;340.45512195;342.4104878;344.36585366;346.32121951;348.27658537;350.23195122;352.18731707;354.14268293;356.09804878;358.05341463;360.00878049;361.96414634;363.9195122;365.87487805;367.8302439;369.78560976;371.74097561;373.69…	313.08;315.03536585;316.99073171;318.94609756;320.90146341;322.85682927;324.81219512;326.76756098;328.72292683;330.67829268;332.63365854;334.58902439;336.54439024;338.4997561;340.45512195;342.4104878;344.36585366;346.32121951;348.27658537;350.23195122;352.18731707;354.14268293;356.09804878;358.05341463;360.00878049;361.96414634;363.9195122;365.87487805;367.8302439;369.78560976;371.74097561;373.69…	2.2	0.2	50	0	3.51	36	1.9	7099	1750	0.01	0.017	0.028	0.045	187
217	Drain	313.08;315.03536585;316.99073171;318.94609756;320.90146341;322.85682927;324.81219512;326.76756098;328.72292683;330.67829268;332.63365854;334.58902439;336.54439024;338.4997561;340.45512195;342.4104878;344.36585366;346.32121951;348.27658537;350.23195122;352.18731707;354.14268293;356.09804878;358.05341463;360.00878049;361.96414634;363.9195122;365.87487805;367.8302439;369.78560976;371.74097561;373.69…	313.08;315.03536585;316.99073171;318.94609756;320.90146341;322.85682927;324.81219512;326.76756098;328.72292683;330.67829268;332.63365854;334.58902439;336.54439024;338.4997561;340.45512195;342.4104878;344.36585366;346.32121951;348.27658537;350.23195122;352.18731707;354.14268293;356.09804878;358.05341463;360.00878049;361.96414634;363.9195122;365.87487805;367.8302439;369.78560976;371.74097561;373.69…	313.08;315.03536585;316.99073171;318.94609756;320.90146341;322.85682927;324.81219512;326.76756098;328.72292683;330.67829268;332.63365854;334.58902439;336.54439024;338.4997561;340.45512195;342.4104878;344.36585366;346.32121951;348.27658537;350.23195122;352.18731707;354.14268293;356.09804878;358.05341463;360.00878049;361.96414634;363.9195122;365.87487805;367.8302439;369.78560976;371.74097561;373.69…	2		14	0	3.04	17	4.7	2348	55	0.001	0.047	0.075	0.122	58
104	Drain	313.08;315.03536585;316.99073171;318.94609756;320.90146341;322.85682927;324.81219512;326.76756098;328.72292683;330.67829268;332.63365854;334.58902439;336.54439024;338.4997561;340.45512195;342.4104878;344.36585366;346.32121951;348.27658537;350.23195122;352.18731707;354.14268293;356.09804878;358.05341463;360.00878049;361.96414634;363.9195122;365.87487805;367.8302439;369.78560976;371.74097561;373.69…	313.08;315.03536585;316.99073171;318.94609756;320.90146341;322.85682927;324.81219512;326.76756098;328.72292683;330.67829268;332.63365854;334.58902439;336.54439024;338.4997561;340.45512195;342.4104878;344.36585366;346.32121951;348.27658537;350.23195122;352.18731707;354.14268293;356.09804878;358.05341463;360.00878049;361.96414634;363.9195122;365.87487805;367.8302439;369.78560976;371.74097561;373.69…	313.08;315.03536585;316.99073171;318.94609756;320.90146341;322.85682927;324.81219512;326.76756098;328.72292683;330.67829268;332.63365854;334.58902439;336.54439024;338.4997561;340.45512195;342.4104878;344.36585366;346.32121951;348.27658537;350.23195122;352.18731707;354.14268293;356.09804878;358.05341463;360.00878049;361.96414634;363.9195122;365.87487805;367.8302439;369.78560976;371.74097561;373.69…	1.4	1.1	68	0	3.29	52	0.9	18036	56	0.078	159.121	204.902	364.023	0
210	Drain	313.08;315.03536585;316.99073171;318.94609756;320.90146341;322.85682927;324.81219512;326.76756098;328.72292683;330.67829268;332.63365854;334.58902439;336.54439024;338.4997561;340.45512195;342.4104878;344.36585366;346.32121951;348.27658537;350.23195122;352.18731707;354.14268293;356.09804878;358.05341463;360.00878049;361.96414634;363.9195122;365.87487805;367.8302439;369.78560976;371.74097561;373.69…	313.08;315.03536585;316.99073171;318.94609756;320.90146341;322.85682927;324.81219512;326.76756098;328.72292683;330.67829268;332.63365854;334.58902439;336.54439024;338.4997561;340.45512195;342.4104878;344.36585366;346.32121951;348.27658537;350.23195122;352.18731707;354.14268293;356.09804878;358.05341463;360.00878049;361.96414634;363.9195122;365.87487805;367.8302439;369.78560976;371.74097561;373.69…	313.08;315.03536585;316.99073171;318.94609756;320.90146341;322.85682927;324.81219512;326.76756098;328.72292683;330.67829268;332.63365854;334.58902439;336.54439024;338.4997561;340.45512195;342.4104878;344.36585366;346.32121951;348.27658537;350.23195122;352.18731707;354.14268293;356.09804878;358.05341463;360.00878049;361.96414634;363.9195122;365.87487805;367.8302439;369.78560976;371.74097561;373.69…	2.8	0.7	36	0.4	3.85	70	6.7	2571	50	0.035	0.102	0.198	0.3	61
112	Drain	313.08;315.03536585;316.99073171;318.94609756;320.90146341;322.85682927;324.81219512;326.76756098;328.72292683;330.67829268;332.63365854;334.58902439;336.54439024;338.4997561;340.45512195;342.4104878;344.36585366;346.32121951;348.27658537;350.23195122;352.18731707;354.14268293;356.09804878;358.05341463;360.00878049;361.96414634;363.9195122;365.87487805;367.8302439;369.78560976;371.74097561;373.69…	313.08;315.03536585;316.99073171;318.94609756;320.90146341;322.85682927;324.81219512;326.76756098;328.72292683;330.67829268;332.63365854;334.58902439;336.54439024;338.4997561;340.45512195;342.4104878;344.36585366;346.32121951;348.27658537;350.23195122;352.18731707;354.14268293;356.09804878;358.05341463;360.00878049;361.96414634;363.9195122;365.87487805;367.8302439;369.78560976;371.74097561;373.69…	313.08;315.03536585;316.99073171;318.94609756;320.90146341;322.85682927;324.81219512;326.76756098;328.72292683;330.67829268;332.63365854;334.58902439;336.54439024;338.4997561;340.45512195;342.4104878;344.36585366;346.32121951;348.27658537;350.23195122;352.18731707;354.14268293;356.09804878;358.05341463;360.00878049;361.96414634;363.9195122;365.87487805;367.8302439;369.78560976;371.74097561;373.69…	0	0	12	0	0	58	6.4	18	0	0.001	0.266	0.301	0.567	14
208	Drain	313.08;315.03536585;316.99073171;318.94609756;320.90146341;322.85682927;324.81219512;326.76756098;328.72292683;330.67829268;332.63365854;334.58902439;336.54439024;338.4997561;340.45512195;342.4104878;344.36585366;346.32121951;348.27658537;350.23195122;352.18731707;354.14268293;356.09804878;358.05341463;360.00878049;361.96414634;363.9195122;365.87487805;367.8302439;369.78560976;371.74097561;373.69…	313.08;315.03536585;316.99073171;318.94609756;320.90146341;322.85682927;324.81219512;326.76756098;328.72292683;330.67829268;332.63365854;334.58902439;336.54439024;338.4997561;340.45512195;342.4104878;344.36585366;346.32121951;348.27658537;350.23195122;352.18731707;354.14268293;356.09804878;358.05341463;360.00878049;361.96414634;363.9195122;365.87487805;367.8302439;369.78560976;371.74097561;373.69…	313.08;315.03536585;316.99073171;318.94609756;320.90146341;322.85682927;324.81219512;326.76756098;328.72292683;330.67829268;332.63365854;334.58902439;336.54439024;338.4997561;340.45512195;342.4104878;344.36585366;346.32121951;348.27658537;350.23195122;352.18731707;354.14268293;356.09804878;358.05341463;360.00878049;361.96414634;363.9195122;365.87487805;367.8302439;369.78560976;371.74097561;373.69…	1.5	0	18	0	2.32	77	6.9	179	18	0	0.019	0.012	0.031	39
138	Drain	313.08;315.03536585;316.99073171;318.94609756;320.90146341;322.85682927;324.81219512;326.76756098;328.72292683;330.67829268;332.63365854;334.58902439;336.54439024;338.4997561;340.45512195;342.4104878;344.36585366;346.32121951;348.27658537;350.23195122;352.18731707;354.14268293;356.09804878;358.05341463;360.00878049;361.96414634;363.9195122;365.87487805;367.8302439;369.78560976;371.74097561;373.69…	313.08;315.03536585;316.99073171;318.94609756;320.90146341;322.85682927;324.81219512;326.76756098;328.72292683;330.67829268;332.63365854;334.58902439;336.54439024;338.4997561;340.45512195;342.4104878;344.36585366;346.32121951;348.27658537;350.23195122;352.18731707;354.14268293;356.09804878;358.05341463;360.00878049;361.96414634;363.9195122;365.87487805;367.8302439;369.78560976;371.74097561;373.69…	313.08;315.03536585;316.99073171;318.94609756;320.90146341;322.85682927;324.81219512;326.76756098;328.72292683;330.67829268;332.63365854;334.58902439;336.54439024;338.4997561;340.45512195;342.4104878;344.36585366;346.32121951;348.27658537;350.23195122;352.18731707;354.14268293;356.09804878;358.05341463;360.00878049;361.96414634;363.9195122;365.87487805;367.8302439;369.78560976;371.74097561;373.69…	1.2	0.1	10	0	0	58	4.4	279	17	0.054	0.001	0.008	0.009	30
232	Drain	313.08;315.03536585;316.99073171;318.94609756;320.90146341;322.85682927;324.81219512;326.76756098;328.72292683;330.67829268;332.63365854;334.58902439;336.54439024;338.4997561;340.45512195;342.4104878;344.36585366;346.32121951;348.27658537;350.23195122;352.18731707;354.14268293;356.09804878;358.05341463;360.00878049;361.96414634;363.9195122;365.87487805;367.8302439;369.78560976;371.74097561;373.69…	313.08;315.03536585;316.99073171;318.94609756;320.90146341;322.85682927;324.81219512;326.76756098;328.72292683;330.67829268;332.63365854;334.58902439;336.54439024;338.4997561;340.45512195;342.4104878;344.36585366;346.32121951;348.27658537;350.23195122;352.18731707;354.14268293;356.09804878;358.05341463;360.00878049;361.96414634;363.9195122;365.87487805;367.8302439;369.78560976;371.74097561;373.69…	313.08;315.03536585;316.99073171;318.94609756;320.90146341;322.85682927;324.81219512;326.76756098;328.72292683;330.67829268;332.63365854;334.58902439;336.54439024;338.4997561;340.45512195;342.4104878;344.36585366;346.32121951;348.27658537;350.23195122;352.18731707;354.14268293;356.09804878;358.05341463;360.00878049;361.96414634;363.9195122;365.87487805;367.8302439;369.78560976;371.74097561;373.69…	1.3	0	0	0	0	16	6.7	303	0	0.008	1.492	3.157	4.649	28
231	Drain	313.08;315.03536585;316.99073171;318.94609756;320.90146341;322.85682927;324.81219512;326.76756098;328.72292683;330.67829268;332.63365854;334.58902439;336.54439024;338.4997561;340.45512195;342.4104878;344.36585366;346.32121951;348.27658537;350.23195122;352.18731707;354.14268293;356.09804878;358.05341463;360.00878049;361.96414634;363.9195122;365.87487805;367.8302439;369.78560976;371.74097561;373.69…	313.08;315.03536585;316.99073171;318.94609756;320.90146341;322.85682927;324.81219512;326.76756098;328.72292683;330.67829268;332.63365854;334.58902439;336.54439024;338.4997561;340.45512195;342.4104878;344.36585366;346.32121951;348.27658537;350.23195122;352.18731707;354.14268293;356.09804878;358.05341463;360.00878049;361.96414634;363.9195122;365.87487805;367.8302439;369.78560976;371.74097561;373.69…	313.08;315.03536585;316.99073171;318.94609756;320.90146341;322.85682927;324.81219512;326.76756098;328.72292683;330.67829268;332.63365854;334.58902439;336.54439024;338.4997561;340.45512195;342.4104878;344.36585366;346.32121951;348.27658537;350.23195122;352.18731707;354.14268293;356.09804878;358.05341463;360.00878049;361.96414634;363.9195122;365.87487805;367.8302439;369.78560976;371.74097561;373.69…	6	6		0	9.1	91	4.2		82	1.662	0.036	0.323	0.359	298
229	Drain	313.08;315.03536585;316.99073171;318.94609756;320.90146341;322.85682927;324.81219512;326.76756098;328.72292683;330.67829268;332.63365854;334.58902439;336.54439024;338.4997561;340.45512195;342.4104878;344.36585366;346.32121951;348.27658537;350.23195122;352.18731707;354.14268293;356.09804878;358.05341463;360.00878049;361.96414634;363.9195122;365.87487805;367.8302439;369.78560976;371.74097561;373.69…	313.08;315.03536585;316.99073171;318.94609756;320.90146341;322.85682927;324.81219512;326.76756098;328.72292683;330.67829268;332.63365854;334.58902439;336.54439024;338.4997561;340.45512195;342.4104878;344.36585366;346.32121951;348.27658537;350.23195122;352.18731707;354.14268293;356.09804878;358.05341463;360.00878049;361.96414634;363.9195122;365.87487805;367.8302439;369.78560976;371.74097561;373.69…	313.08;315.03536585;316.99073171;318.94609756;320.90146341;322.85682927;324.81219512;326.76756098;328.72292683;330.67829268;332.63365854;334.58902439;336.54439024;338.4997561;340.45512195;342.4104878;344.36585366;346.32121951;348.27658537;350.23195122;352.18731707;354.14268293;356.09804878;358.05341463;360.00878049;361.96414634;363.9195122;365.87487805;367.8302439;369.78560976;371.74097561;373.69…	6	6		0	9.1	91	4.2		82	1.662	0.036	0.323	0.359	298
154	Drain	313.08;315.03536585;316.99073171;318.94609756;320.90146341;322.85682927;324.81219512;326.76756098;328.72292683;330.67829268;332.63365854;334.58902439;336.54439024;338.4997561;340.45512195;342.4104878;344.36585366;346.32121951;348.27658537;350.23195122;352.18731707;354.14268293;356.09804878;358.05341463;360.00878049;361.96414634;363.9195122;365.87487805;367.8302439;369.78560976;371.74097561;373.69…	313.08;315.03536585;316.99073171;318.94609756;320.90146341;322.85682927;324.81219512;326.76756098;328.72292683;330.67829268;332.63365854;334.58902439;336.54439024;338.4997561;340.45512195;342.4104878;344.36585366;346.32121951;348.27658537;350.23195122;352.18731707;354.14268293;356.09804878;358.05341463;360.00878049;361.96414634;363.9195122;365.87487805;367.8302439;369.78560976;371.74097561;373.69…	313.08;315.03536585;316.99073171;318.94609756;320.90146341;322.85682927;324.81219512;326.76756098;328.72292683;330.67829268;332.63365854;334.58902439;336.54439024;338.4997561;340.45512195;342.4104878;344.36585366;346.32121951;348.27658537;350.23195122;352.18731707;354.14268293;356.09804878;358.05341463;360.00878049;361.96414634;363.9195122;365.87487805;367.8302439;369.78560976;371.74097561;373.69…	1.5	1.2	0	2.8	2.15	28	3.7	1026	29	0.268	0.15	0.601	0.751	51
212	Drain	313.08;315.03536585;316.99073171;318.94609756;320.90146341;322.85682927;324.81219512;326.76756098;328.72292683;330.67829268;332.63365854;334.58902439;336.54439024;338.4997561;340.45512195;342.4104878;344.36585366;346.32121951;348.27658537;350.23195122;352.18731707;354.14268293;356.09804878;358.05341463;360.00878049;361.96414634;363.9195122;365.87487805;367.8302439;369.78560976;371.74097561;373.69…	313.08;315.03536585;316.99073171;318.94609756;320.90146341;322.85682927;324.81219512;326.76756098;328.72292683;330.67829268;332.63365854;334.58902439;336.54439024;338.4997561;340.45512195;342.4104878;344.36585366;346.32121951;348.27658537;350.23195122;352.18731707;354.14268293;356.09804878;358.05341463;360.00878049;361.96414634;363.9195122;365.87487805;367.8302439;369.78560976;371.74097561;373.69…	313.08;315.03536585;316.99073171;318.94609756;320.90146341;322.85682927;324.81219512;326.76756098;328.72292683;330.67829268;332.63365854;334.58902439;336.54439024;338.4997561;340.45512195;342.4104878;344.36585366;346.32121951;348.27658537;350.23195122;352.18731707;354.14268293;356.09804878;358.05341463;360.00878049;361.96414634;363.9195122;365.87487805;367.8302439;369.78560976;371.74097561;373.69…	3		10	4.5	4.61	91	5.4	1541	25					67
141	Drain	313.08;315.03536585;316.99073171;318.94609756;320.90146341;322.85682927;324.81219512;326.76756098;328.72292683;330.67829268;332.63365854;334.58902439;336.54439024;338.4997561;340.45512195;342.4104878;344.36585366;346.32121951;348.27658537;350.23195122;352.18731707;354.14268293;356.09804878;358.05341463;360.00878049;361.96414634;363.9195122;365.87487805;367.8302439;369.78560976;371.74097561;373.69…	313.08;315.03536585;316.99073171;318.94609756;320.90146341;322.85682927;324.81219512;326.76756098;328.72292683;330.67829268;332.63365854;334.58902439;336.54439024;338.4997561;340.45512195;342.4104878;344.36585366;346.32121951;348.27658537;350.23195122;352.18731707;354.14268293;356.09804878;358.05341463;360.00878049;361.96414634;363.9195122;365.87487805;367.8302439;369.78560976;371.74097561;373.69…	313.08;315.03536585;316.99073171;318.94609756;320.90146341;322.85682927;324.81219512;326.76756098;328.72292683;330.67829268;332.63365854;334.58902439;336.54439024;338.4997561;340.45512195;342.4104878;344.36585366;346.32121951;348.27658537;350.23195122;352.18731707;354.14268293;356.09804878;358.05341463;360.00878049;361.96414634;363.9195122;365.87487805;367.8302439;369.78560976;371.74097561;373.69…	0	0	10	0	0	115	4	37	15	0	0	0	0	28
255	Drain	313.08;315.03536585;316.99073171;318.94609756;320.90146341;322.85682927;324.81219512;326.76756098;328.72292683;330.67829268;332.63365854;334.58902439;336.54439024;338.4997561;340.45512195;342.4104878;344.36585366;346.32121951;348.27658537;350.23195122;352.18731707;354.14268293;356.09804878;358.05341463;360.00878049;361.96414634;363.9195122;365.87487805;367.8302439;369.78560976;371.74097561;373.69…	313.08;315.03536585;316.99073171;318.94609756;320.90146341;322.85682927;324.81219512;326.76756098;328.72292683;330.67829268;332.63365854;334.58902439;336.54439024;338.4997561;340.45512195;342.4104878;344.36585366;346.32121951;348.27658537;350.23195122;352.18731707;354.14268293;356.09804878;358.05341463;360.00878049;361.96414634;363.9195122;365.87487805;367.8302439;369.78560976;371.74097561;373.69…	313.08;315.03536585;316.99073171;318.94609756;320.90146341;322.85682927;324.81219512;326.76756098;328.72292683;330.67829268;332.63365854;334.58902439;336.54439024;338.4997561;340.45512195;342.4104878;344.36585366;346.32121951;348.27658537;350.23195122;352.18731707;354.14268293;356.09804878;358.05341463;360.00878049;361.96414634;363.9195122;365.87487805;367.8302439;369.78560976;371.74097561;373.69…	1.9		40	0	3.28	7	1.1	1903	77					31
109	Drain	313.08;315.03536585;316.99073171;318.94609756;320.90146341;322.85682927;324.81219512;326.76756098;328.72292683;330.67829268;332.63365854;334.58902439;336.54439024;338.4997561;340.45512195;342.4104878;344.36585366;346.32121951;348.27658537;350.23195122;352.18731707;354.14268293;356.09804878;358.05341463;360.00878049;361.96414634;363.9195122;365.87487805;367.8302439;369.78560976;371.74097561;373.69…	313.08;315.03536585;316.99073171;318.94609756;320.90146341;322.85682927;324.81219512;326.76756098;328.72292683;330.67829268;332.63365854;334.58902439;336.54439024;338.4997561;340.45512195;342.4104878;344.36585366;346.32121951;348.27658537;350.23195122;352.18731707;354.14268293;356.09804878;358.05341463;360.00878049;361.96414634;363.9195122;365.87487805;367.8302439;369.78560976;371.74097561;373.69…	313.08;315.03536585;316.99073171;318.94609756;320.90146341;322.85682927;324.81219512;326.76756098;328.72292683;330.67829268;332.63365854;334.58902439;336.54439024;338.4997561;340.45512195;342.4104878;344.36585366;346.32121951;348.27658537;350.23195122;352.18731707;354.14268293;356.09804878;358.05341463;360.00878049;361.96414634;363.9195122;365.87487805;367.8302439;369.78560976;371.74097561;373.69…	1.7	0	24	0.3	2.39	107	10.8	79	17	0	0.003	0.004	0.007	44
181	Drain	313.08;315.03536585;316.99073171;318.94609756;320.90146341;322.85682927;324.81219512;326.76756098;328.72292683;330.67829268;332.63365854;334.58902439;336.54439024;338.4997561;340.45512195;342.4104878;344.36585366;346.32121951;348.27658537;350.23195122;352.18731707;354.14268293;356.09804878;358.05341463;360.00878049;361.96414634;363.9195122;365.87487805;367.8302439;369.78560976;371.74097561;373.69…	313.08;315.03536585;316.99073171;318.94609756;320.90146341;322.85682927;324.81219512;326.76756098;328.72292683;330.67829268;332.63365854;334.58902439;336.54439024;338.4997561;340.45512195;342.4104878;344.36585366;346.32121951;348.27658537;350.23195122;352.18731707;354.14268293;356.09804878;358.05341463;360.00878049;361.96414634;363.9195122;365.87487805;367.8302439;369.78560976;371.74097561;373.69…	313.08;315.03536585;316.99073171;318.94609756;320.90146341;322.85682927;324.81219512;326.76756098;328.72292683;330.67829268;332.63365854;334.58902439;336.54439024;338.4997561;340.45512195;342.4104878;344.36585366;346.32121951;348.27658537;350.23195122;352.18731707;354.14268293;356.09804878;358.05341463;360.00878049;361.96414634;363.9195122;365.87487805;367.8302439;369.78560976;371.74097561;373.69…	2.3	0	37	0.4	3.54	96	2.6	341	24	0.001	0.048	0.033	0.081	33
241	Drain	313.08;315.03536585;316.99073171;318.94609756;320.90146341;322.85682927;324.81219512;326.76756098;328.72292683;330.67829268;332.63365854;334.58902439;336.54439024;338.4997561;340.45512195;342.4104878;344.36585366;346.32121951;348.27658537;350.23195122;352.18731707;354.14268293;356.09804878;358.05341463;360.00878049;361.96414634;363.9195122;365.87487805;367.8302439;369.78560976;371.74097561;373.69…	313.08;315.03536585;316.99073171;318.94609756;320.90146341;322.85682927;324.81219512;326.76756098;328.72292683;330.67829268;332.63365854;334.58902439;336.54439024;338.4997561;340.45512195;342.4104878;344.36585366;346.32121951;348.27658537;350.23195122;352.18731707;354.14268293;356.09804878;358.05341463;360.00878049;361.96414634;363.9195122;365.87487805;367.8302439;369.78560976;371.74097561;373.69…	313.08;315.03536585;316.99073171;318.94609756;320.90146341;322.85682927;324.81219512;326.76756098;328.72292683;330.67829268;332.63365854;334.58902439;336.54439024;338.4997561;340.45512195;342.4104878;344.36585366;346.32121951;348.27658537;350.23195122;352.18731707;354.14268293;356.09804878;358.05341463;360.00878049;361.96414634;363.9195122;365.87487805;367.8302439;369.78560976;371.74097561;373.69…	1.7	0.4	9	0.3	3.62	7	1.9	3773	32	0.008	0.504	1.529	2.033	136
151	Drain	313.08;315.03536585;316.99073171;318.94609756;320.90146341;322.85682927;324.81219512;326.76756098;328.72292683;330.67829268;332.63365854;334.58902439;336.54439024;338.4997561;340.45512195;342.4104878;344.36585366;346.32121951;348.27658537;350.23195122;352.18731707;354.14268293;356.09804878;358.05341463;360.00878049;361.96414634;363.9195122;365.87487805;367.8302439;369.78560976;371.74097561;373.69…	313.08;315.03536585;316.99073171;318.94609756;320.90146341;322.85682927;324.81219512;326.76756098;328.72292683;330.67829268;332.63365854;334.58902439;336.54439024;338.4997561;340.45512195;342.4104878;344.36585366;346.32121951;348.27658537;350.23195122;352.18731707;354.14268293;356.09804878;358.05341463;360.00878049;361.96414634;363.9195122;365.87487805;367.8302439;369.78560976;371.74097561;373.69…	313.08;315.03536585;316.99073171;318.94609756;320.90146341;322.85682927;324.81219512;326.76756098;328.72292683;330.67829268;332.63365854;334.58902439;336.54439024;338.4997561;340.45512195;342.4104878;344.36585366;346.32121951;348.27658537;350.23195122;352.18731707;354.14268293;356.09804878;358.05341463;360.00878049;361.96414634;363.9195122;365.87487805;367.8302439;369.78560976;371.74097561;373.69…	0	0	39	0.3	0	83	3.6	20	101	0	0.014	0.002	0.016	34
151	Drain	313.08;315.03536585;316.99073171;318.94609756;320.90146341;322.85682927;324.81219512;326.76756098;328.72292683;330.67829268;332.63365854;334.58902439;336.54439024;338.4997561;340.45512195;342.4104878;344.36585366;346.32121951;348.27658537;350.23195122;352.18731707;354.14268293;356.09804878;358.05341463;360.00878049;361.96414634;363.9195122;365.87487805;367.8302439;369.78560976;371.74097561;373.69…	313.08;315.03536585;316.99073171;318.94609756;320.90146341;322.85682927;324.81219512;326.76756098;328.72292683;330.67829268;332.63365854;334.58902439;336.54439024;338.4997561;340.45512195;342.4104878;344.36585366;346.32121951;348.27658537;350.23195122;352.18731707;354.14268293;356.09804878;358.05341463;360.00878049;361.96414634;363.9195122;365.87487805;367.8302439;369.78560976;371.74097561;373.69…	313.08;315.03536585;316.99073171;318.94609756;320.90146341;322.85682927;324.81219512;326.76756098;328.72292683;330.67829268;332.63365854;334.58902439;336.54439024;338.4997561;340.45512195;342.4104878;344.36585366;346.32121951;348.27658537;350.23195122;352.18731707;354.14268293;356.09804878;358.05341463;360.00878049;361.96414634;363.9195122;365.87487805;367.8302439;369.78560976;371.74097561;373.69…	1	0	43	0	0	4	3.9	111	114	0.002	0.093	0.719	0.812	10
263	Drain	313.08;315.03536585;316.99073171;318.94609756;320.90146341;322.85682927;324.81219512;326.76756098;328.72292683;330.67829268;332.63365854;334.58902439;336.54439024;338.4997561;340.45512195;342.4104878;344.36585366;346.32121951;348.27658537;350.23195122;352.18731707;354.14268293;356.09804878;358.05341463;360.00878049;361.96414634;363.9195122;365.87487805;367.8302439;369.78560976;371.74097561;373.69…	313.08;315.03536585;316.99073171;318.94609756;320.90146341;322.85682927;324.81219512;326.76756098;328.72292683;330.67829268;332.63365854;334.58902439;336.54439024;338.4997561;340.45512195;342.4104878;344.36585366;346.32121951;348.27658537;350.23195122;352.18731707;354.14268293;356.09804878;358.05341463;360.00878049;361.96414634;363.9195122;365.87487805;367.8302439;369.78560976;371.74097561;373.69…	313.08;315.03536585;316.99073171;318.94609756;320.90146341;322.85682927;324.81219512;326.76756098;328.72292683;330.67829268;332.63365854;334.58902439;336.54439024;338.4997561;340.45512195;342.4104878;344.36585366;346.32121951;348.27658537;350.23195122;352.18731707;354.14268293;356.09804878;358.05341463;360.00878049;361.96414634;363.9195122;365.87487805;367.8302439;369.78560976;371.74097561;373.69…	1.1	1.2	24	0.2	0	26	2.7	1372	37	0.016	0.01	0.029	0.039	32
164	Drain	313.08;315.03536585;316.99073171;318.94609756;320.90146341;322.85682927;324.81219512;326.76756098;328.72292683;330.67829268;332.63365854;334.58902439;336.54439024;338.4997561;340.45512195;342.4104878;344.36585366;346.32121951;348.27658537;350.23195122;352.18731707;354.14268293;356.09804878;358.05341463;360.00878049;361.96414634;363.9195122;365.87487805;367.8302439;369.78560976;371.74097561;373.69…	313.08;315.03536585;316.99073171;318.94609756;320.90146341;322.85682927;324.81219512;326.76756098;328.72292683;330.67829268;332.63365854;334.58902439;336.54439024;338.4997561;340.45512195;342.4104878;344.36585366;346.32121951;348.27658537;350.23195122;352.18731707;354.14268293;356.09804878;358.05341463;360.00878049;361.96414634;363.9195122;365.87487805;367.8302439;369.78560976;371.74097561;373.69…	313.08;315.03536585;316.99073171;318.94609756;320.90146341;322.85682927;324.81219512;326.76756098;328.72292683;330.67829268;332.63365854;334.58902439;336.54439024;338.4997561;340.45512195;342.4104878;344.36585366;346.32121951;348.27658537;350.23195122;352.18731707;354.14268293;356.09804878;358.05341463;360.00878049;361.96414634;363.9195122;365.87487805;367.8302439;369.78560976;371.74097561;373.69…	0	0.1	24	0	0	25	2.2	91	31	0.001	0.016	0.028	0.044	14
168	Drain	313.08;315.03536585;316.99073171;318.94609756;320.90146341;322.85682927;324.81219512;326.76756098;328.72292683;330.67829268;332.63365854;334.58902439;336.54439024;338.4997561;340.45512195;342.4104878;344.36585366;346.32121951;348.27658537;350.23195122;352.18731707;354.14268293;356.09804878;358.05341463;360.00878049;361.96414634;363.9195122;365.87487805;367.8302439;369.78560976;371.74097561;373.69…	313.08;315.03536585;316.99073171;318.94609756;320.90146341;322.85682927;324.81219512;326.76756098;328.72292683;330.67829268;332.63365854;334.58902439;336.54439024;338.4997561;340.45512195;342.4104878;344.36585366;346.32121951;348.27658537;350.23195122;352.18731707;354.14268293;356.09804878;358.05341463;360.00878049;361.96414634;363.9195122;365.87487805;367.8302439;369.78560976;371.74097561;373.69…	313.08;315.03536585;316.99073171;318.94609756;320.90146341;322.85682927;324.81219512;326.76756098;328.72292683;330.67829268;332.63365854;334.58902439;336.54439024;338.4997561;340.45512195;342.4104878;344.36585366;346.32121951;348.27658537;350.23195122;352.18731707;354.14268293;356.09804878;358.05341463;360.00878049;361.96414634;363.9195122;365.87487805;367.8302439;369.78560976;371.74097561;373.69…	2.1	0	130	1.1	3.28	0	3.8	2157	482	0.0038	0.096	0.379	0.475	62
208	Drain	313.08;315.03536585;316.99073171;318.94609756;320.90146341;322.85682927;324.81219512;326.76756098;328.72292683;330.67829268;332.63365854;334.58902439;336.54439024;338.4997561;340.45512195;342.4104878;344.36585366;346.32121951;348.27658537;350.23195122;352.18731707;354.14268293;356.09804878;358.05341463;360.00878049;361.96414634;363.9195122;365.87487805;367.8302439;369.78560976;371.74097561;373.69…	313.08;315.03536585;316.99073171;318.94609756;320.90146341;322.85682927;324.81219512;326.76756098;328.72292683;330.67829268;332.63365854;334.58902439;336.54439024;338.4997561;340.45512195;342.4104878;344.36585366;346.32121951;348.27658537;350.23195122;352.18731707;354.14268293;356.09804878;358.05341463;360.00878049;361.96414634;363.9195122;365.87487805;367.8302439;369.78560976;371.74097561;373.69…	313.08;315.03536585;316.99073171;318.94609756;320.90146341;322.85682927;324.81219512;326.76756098;328.72292683;330.67829268;332.63365854;334.58902439;336.54439024;338.4997561;340.45512195;342.4104878;344.36585366;346.32121951;348.27658537;350.23195122;352.18731707;354.14268293;356.09804878;358.05341463;360.00878049;361.96414634;363.9195122;365.87487805;367.8302439;369.78560976;371.74097561;373.69…	1.8	0	19	0.4	2.79	74	7.6	640	18	0.0011	0.073	0.216	0.289	34
179	Drain	313.08;315.03536585;316.99073171;318.94609756;320.90146341;322.85682927;324.81219512;326.76756098;328.72292683;330.67829268;332.63365854;334.58902439;336.54439024;338.4997561;340.45512195;342.4104878;344.36585366;346.32121951;348.27658537;350.23195122;352.18731707;354.14268293;356.09804878;358.05341463;360.00878049;361.96414634;363.9195122;365.87487805;367.8302439;369.78560976;371.74097561;373.69…	313.08;315.03536585;316.99073171;318.94609756;320.90146341;322.85682927;324.81219512;326.76756098;328.72292683;330.67829268;332.63365854;334.58902439;336.54439024;338.4997561;340.45512195;342.4104878;344.36585366;346.32121951;348.27658537;350.23195122;352.18731707;354.14268293;356.09804878;358.05341463;360.00878049;361.96414634;363.9195122;365.87487805;367.8302439;369.78560976;371.74097561;373.69…	313.08;315.03536585;316.99073171;318.94609756;320.90146341;322.85682927;324.81219512;326.76756098;328.72292683;330.67829268;332.63365854;334.58902439;336.54439024;338.4997561;340.45512195;342.4104878;344.36585366;346.32121951;348.27658537;350.23195122;352.18731707;354.14268293;356.09804878;358.05341463;360.00878049;361.96414634;363.9195122;365.87487805;367.8302439;369.78560976;371.74097561;373.69…	2.6	0	26	0.8	4.14	75	10.4	344	24	0.0095	0.044	0.055	0.099	80
250	Drain	313.08;315.03536585;316.99073171;318.94609756;320.90146341;322.85682927;324.81219512;326.76756098;328.72292683;330.67829268;332.63365854;334.58902439;336.54439024;338.4997561;340.45512195;342.4104878;344.36585366;346.32121951;348.27658537;350.23195122;352.18731707;354.14268293;356.09804878;358.05341463;360.00878049;361.96414634;363.9195122;365.87487805;367.8302439;369.78560976;371.74097561;373.69…	313.08;315.03536585;316.99073171;318.94609756;320.90146341;322.85682927;324.81219512;326.76756098;328.72292683;330.67829268;332.63365854;334.58902439;336.54439024;338.4997561;340.45512195;342.4104878;344.36585366;346.32121951;348.27658537;350.23195122;352.18731707;354.14268293;356.09804878;358.05341463;360.00878049;361.96414634;363.9195122;365.87487805;367.8302439;369.78560976;371.74097561;373.69…	313.08;315.03536585;316.99073171;318.94609756;320.90146341;322.85682927;324.81219512;326.76756098;328.72292683;330.67829268;332.63365854;334.58902439;336.54439024;338.4997561;340.45512195;342.4104878;344.36585366;346.32121951;348.27658537;350.23195122;352.18731707;354.14268293;356.09804878;358.05341463;360.00878049;361.96414634;363.9195122;365.87487805;367.8302439;369.78560976;371.74097561;373.69…	2.3	0.2	18	0.3	3.38	47	3	604	24	0.004	0.009	0.006	0.015	32
243	Drain	313.08;315.03536585;316.99073171;318.94609756;320.90146341;322.85682927;324.81219512;326.76756098;328.72292683;330.67829268;332.63365854;334.58902439;336.54439024;338.4997561;340.45512195;342.4104878;344.36585366;346.32121951;348.27658537;350.23195122;352.18731707;354.14268293;356.09804878;358.05341463;360.00878049;361.96414634;363.9195122;365.87487805;367.8302439;369.78560976;371.74097561;373.69…	313.08;315.03536585;316.99073171;318.94609756;320.90146341;322.85682927;324.81219512;326.76756098;328.72292683;330.67829268;332.63365854;334.58902439;336.54439024;338.4997561;340.45512195;342.4104878;344.36585366;346.32121951;348.27658537;350.23195122;352.18731707;354.14268293;356.09804878;358.05341463;360.00878049;361.96414634;363.9195122;365.87487805;367.8302439;369.78560976;371.74097561;373.69…	313.08;315.03536585;316.99073171;318.94609756;320.90146341;322.85682927;324.81219512;326.76756098;328.72292683;330.67829268;332.63365854;334.58902439;336.54439024;338.4997561;340.45512195;342.4104878;344.36585366;346.32121951;348.27658537;350.23195122;352.18731707;354.14268293;356.09804878;358.05341463;360.00878049;361.96414634;363.9195122;365.87487805;367.8302439;369.78560976;371.74097561;373.69…	1.3	0	50	2.1	2.65	123	2	210	135	0.001	0.009	0.015	0.024	42
127	Drain	313.08;315.03536585;316.99073171;318.94609756;320.90146341;322.85682927;324.81219512;326.76756098;328.72292683;330.67829268;332.63365854;334.58902439;336.54439024;338.4997561;340.45512195;342.4104878;344.36585366;346.32121951;348.27658537;350.23195122;352.18731707;354.14268293;356.09804878;358.05341463;360.00878049;361.96414634;363.9195122;365.87487805;367.8302439;369.78560976;371.74097561;373.69…	313.08;315.03536585;316.99073171;318.94609756;320.90146341;322.85682927;324.81219512;326.76756098;328.72292683;330.67829268;332.63365854;334.58902439;336.54439024;338.4997561;340.45512195;342.4104878;344.36585366;346.32121951;348.27658537;350.23195122;352.18731707;354.14268293;356.09804878;358.05341463;360.00878049;361.96414634;363.9195122;365.87487805;367.8302439;369.78560976;371.74097561;373.69…	313.08;315.03536585;316.99073171;318.94609756;320.90146341;322.85682927;324.81219512;326.76756098;328.72292683;330.67829268;332.63365854;334.58902439;336.54439024;338.4997561;340.45512195;342.4104878;344.36585366;346.32121951;348.27658537;350.23195122;352.18731707;354.14268293;356.09804878;358.05341463;360.00878049;361.96414634;363.9195122;365.87487805;367.8302439;369.78560976;371.74097561;373.69…		0								0.002	0.012	0.034	0.046
215	Drain	313.08;315.03536585;316.99073171;318.94609756;320.90146341;322.85682927;324.81219512;326.76756098;328.72292683;330.67829268;332.63365854;334.58902439;336.54439024;338.4997561;340.45512195;342.4104878;344.36585366;346.32121951;348.27658537;350.23195122;352.18731707;354.14268293;356.09804878;358.05341463;360.00878049;361.96414634;363.9195122;365.87487805;367.8302439;369.78560976;371.74097561;373.69…	313.08;315.03536585;316.99073171;318.94609756;320.90146341;322.85682927;324.81219512;326.76756098;328.72292683;330.67829268;332.63365854;334.58902439;336.54439024;338.4997561;340.45512195;342.4104878;344.36585366;346.32121951;348.27658537;350.23195122;352.18731707;354.14268293;356.09804878;358.05341463;360.00878049;361.96414634;363.9195122;365.87487805;367.8302439;369.78560976;371.74097561;373.69…	313.08;315.03536585;316.99073171;318.94609756;320.90146341;322.85682927;324.81219512;326.76756098;328.72292683;330.67829268;332.63365854;334.58902439;336.54439024;338.4997561;340.45512195;342.4104878;344.36585366;346.32121951;348.27658537;350.23195122;352.18731707;354.14268293;356.09804878;358.05341463;360.00878049;361.96414634;363.9195122;365.87487805;367.8302439;369.78560976;371.74097561;373.69…	0	0.1	14	0.5	0	0	2.9	646	12	0.013	0.015	0.153	0.168	35
113	Drain	313.08;315.03536585;316.99073171;318.94609756;320.90146341;322.85682927;324.81219512;326.76756098;328.72292683;330.67829268;332.63365854;334.58902439;336.54439024;338.4997561;340.45512195;342.4104878;344.36585366;346.32121951;348.27658537;350.23195122;352.18731707;354.14268293;356.09804878;358.05341463;360.00878049;361.96414634;363.9195122;365.87487805;367.8302439;369.78560976;371.74097561;373.69…	313.08;315.03536585;316.99073171;318.94609756;320.90146341;322.85682927;324.81219512;326.76756098;328.72292683;330.67829268;332.63365854;334.58902439;336.54439024;338.4997561;340.45512195;342.4104878;344.36585366;346.32121951;348.27658537;350.23195122;352.18731707;354.14268293;356.09804878;358.05341463;360.00878049;361.96414634;363.9195122;365.87487805;367.8302439;369.78560976;371.74097561;373.69…	313.08;315.03536585;316.99073171;318.94609756;320.90146341;322.85682927;324.81219512;326.76756098;328.72292683;330.67829268;332.63365854;334.58902439;336.54439024;338.4997561;340.45512195;342.4104878;344.36585366;346.32121951;348.27658537;350.23195122;352.18731707;354.14268293;356.09804878;358.05341463;360.00878049;361.96414634;363.9195122;365.87487805;367.8302439;369.78560976;371.74097561;373.69…	0	0	11	0.2	0	38	1.3	26	0	0	0.013	0.025	0.038	19
214	Drain	313.08;315.03536585;316.99073171;318.94609756;320.90146341;322.85682927;324.81219512;326.76756098;328.72292683;330.67829268;332.63365854;334.58902439;336.54439024;338.4997561;340.45512195;342.4104878;344.36585366;346.32121951;348.27658537;350.23195122;352.18731707;354.14268293;356.09804878;358.05341463;360.00878049;361.96414634;363.9195122;365.87487805;367.8302439;369.78560976;371.74097561;373.69…	313.08;315.03536585;316.99073171;318.94609756;320.90146341;322.85682927;324.81219512;326.76756098;328.72292683;330.67829268;332.63365854;334.58902439;336.54439024;338.4997561;340.45512195;342.4104878;344.36585366;346.32121951;348.27658537;350.23195122;352.18731707;354.14268293;356.09804878;358.05341463;360.00878049;361.96414634;363.9195122;365.87487805;367.8302439;369.78560976;371.74097561;373.69…	313.08;315.03536585;316.99073171;318.94609756;320.90146341;322.85682927;324.81219512;326.76756098;328.72292683;330.67829268;332.63365854;334.58902439;336.54439024;338.4997561;340.45512195;342.4104878;344.36585366;346.32121951;348.27658537;350.23195122;352.18731707;354.14268293;356.09804878;358.05341463;360.00878049;361.96414634;363.9195122;365.87487805;367.8302439;369.78560976;371.74097561;373.69…	1.6	0.2	10	0.9	3.56	32	3.2	946	19	0.029	0.081	1.354	1.435	64
242	Drain	313.08;315.03536585;316.99073171;318.94609756;320.90146341;322.85682927;324.81219512;326.76756098;328.72292683;330.67829268;332.63365854;334.58902439;336.54439024;338.4997561;340.45512195;342.4104878;344.36585366;346.32121951;348.27658537;350.23195122;352.18731707;354.14268293;356.09804878;358.05341463;360.00878049;361.96414634;363.9195122;365.87487805;367.8302439;369.78560976;371.74097561;373.69…	313.08;315.03536585;316.99073171;318.94609756;320.90146341;322.85682927;324.81219512;326.76756098;328.72292683;330.67829268;332.63365854;334.58902439;336.54439024;338.4997561;340.45512195;342.4104878;344.36585366;346.32121951;348.27658537;350.23195122;352.18731707;354.14268293;356.09804878;358.05341463;360.00878049;361.96414634;363.9195122;365.87487805;367.8302439;369.78560976;371.74097561;373.69…	313.08;315.03536585;316.99073171;318.94609756;320.90146341;322.85682927;324.81219512;326.76756098;328.72292683;330.67829268;332.63365854;334.58902439;336.54439024;338.4997561;340.45512195;342.4104878;344.36585366;346.32121951;348.27658537;350.23195122;352.18731707;354.14268293;356.09804878;358.05341463;360.00878049;361.96414634;363.9195122;365.87487805;367.8302439;369.78560976;371.74097561;373.69…	0	0.1	238	21.4	0	0	0.7	0	1888	0.016	0	0.002	0.002	37
103	Drain	313.08;315.03536585;316.99073171;318.94609756;320.90146341;322.85682927;324.81219512;326.76756098;328.72292683;330.67829268;332.63365854;334.58902439;336.54439024;338.4997561;340.45512195;342.4104878;344.36585366;346.32121951;348.27658537;350.23195122;352.18731707;354.14268293;356.09804878;358.05341463;360.00878049;361.96414634;363.9195122;365.87487805;367.8302439;369.78560976;371.74097561;373.69…	313.08;315.03536585;316.99073171;318.94609756;320.90146341;322.85682927;324.81219512;326.76756098;328.72292683;330.67829268;332.63365854;334.58902439;336.54439024;338.4997561;340.45512195;342.4104878;344.36585366;346.32121951;348.27658537;350.23195122;352.18731707;354.14268293;356.09804878;358.05341463;360.00878049;361.96414634;363.9195122;365.87487805;367.8302439;369.78560976;371.74097561;373.69…	313.08;315.03536585;316.99073171;318.94609756;320.90146341;322.85682927;324.81219512;326.76756098;328.72292683;330.67829268;332.63365854;334.58902439;336.54439024;338.4997561;340.45512195;342.4104878;344.36585366;346.32121951;348.27658537;350.23195122;352.18731707;354.14268293;356.09804878;358.05341463;360.00878049;361.96414634;363.9195122;365.87487805;367.8302439;369.78560976;371.74097561;373.69…	3	1.4	0	0.2	4.32	38	3.4	2968	31	0.048	0.011	0.111	0.122	75
140	Drain	313.08;315.03536585;316.99073171;318.94609756;320.90146341;322.85682927;324.81219512;326.76756098;328.72292683;330.67829268;332.63365854;334.58902439;336.54439024;338.4997561;340.45512195;342.4104878;344.36585366;346.32121951;348.27658537;350.23195122;352.18731707;354.14268293;356.09804878;358.05341463;360.00878049;361.96414634;363.9195122;365.87487805;367.8302439;369.78560976;371.74097561;373.69…	313.08;315.03536585;316.99073171;318.94609756;320.90146341;322.85682927;324.81219512;326.76756098;328.72292683;330.67829268;332.63365854;334.58902439;336.54439024;338.4997561;340.45512195;342.4104878;344.36585366;346.32121951;348.27658537;350.23195122;352.18731707;354.14268293;356.09804878;358.05341463;360.00878049;361.96414634;363.9195122;365.87487805;367.8302439;369.78560976;371.74097561;373.69…	313.08;315.03536585;316.99073171;318.94609756;320.90146341;322.85682927;324.81219512;326.76756098;328.72292683;330.67829268;332.63365854;334.58902439;336.54439024;338.4997561;340.45512195;342.4104878;344.36585366;346.32121951;348.27658537;350.23195122;352.18731707;354.14268293;356.09804878;358.05341463;360.00878049;361.96414634;363.9195122;365.87487805;367.8302439;369.78560976;371.74097561;373.69…	2	0	53	0	3.18	48	1.5	289	21	0.003	0.064	0.055	0.119	31
239	Drain	313.08;315.03536585;316.99073171;318.94609756;320.90146341;322.85682927;324.81219512;326.76756098;328.72292683;330.67829268;332.63365854;334.58902439;336.54439024;338.4997561;340.45512195;342.4104878;344.36585366;346.32121951;348.27658537;350.23195122;352.18731707;354.14268293;356.09804878;358.05341463;360.00878049;361.96414634;363.9195122;365.87487805;367.8302439;369.78560976;371.74097561;373.69…	313.08;315.03536585;316.99073171;318.94609756;320.90146341;322.85682927;324.81219512;326.76756098;328.72292683;330.67829268;332.63365854;334.58902439;336.54439024;338.4997561;340.45512195;342.4104878;344.36585366;346.32121951;348.27658537;350.23195122;352.18731707;354.14268293;356.09804878;358.05341463;360.00878049;361.96414634;363.9195122;365.87487805;367.8302439;369.78560976;371.74097561;373.69…	313.08;315.03536585;316.99073171;318.94609756;320.90146341;322.85682927;324.81219512;326.76756098;328.72292683;330.67829268;332.63365854;334.58902439;336.54439024;338.4997561;340.45512195;342.4104878;344.36585366;346.32121951;348.27658537;350.23195122;352.18731707;354.14268293;356.09804878;358.05341463;360.00878049;361.96414634;363.9195122;365.87487805;367.8302439;369.78560976;371.74097561;373.69…	0	0	0	0.2	0	49	2.7	151	0	0.001	0.067	0.037	0.104	33
137	Drain	313.08;315.03536585;316.99073171;318.94609756;320.90146341;322.85682927;324.81219512;326.76756098;328.72292683;330.67829268;332.63365854;334.58902439;336.54439024;338.4997561;340.45512195;342.4104878;344.36585366;346.32121951;348.27658537;350.23195122;352.18731707;354.14268293;356.09804878;358.05341463;360.00878049;361.96414634;363.9195122;365.87487805;367.8302439;369.78560976;371.74097561;373.69…	313.08;315.03536585;316.99073171;318.94609756;320.90146341;322.85682927;324.81219512;326.76756098;328.72292683;330.67829268;332.63365854;334.58902439;336.54439024;338.4997561;340.45512195;342.4104878;344.36585366;346.32121951;348.27658537;350.23195122;352.18731707;354.14268293;356.09804878;358.05341463;360.00878049;361.96414634;363.9195122;365.87487805;367.8302439;369.78560976;371.74097561;373.69…	313.08;315.03536585;316.99073171;318.94609756;320.90146341;322.85682927;324.81219512;326.76756098;328.72292683;330.67829268;332.63365854;334.58902439;336.54439024;338.4997561;340.45512195;342.4104878;344.36585366;346.32121951;348.27658537;350.23195122;352.18731707;354.14268293;356.09804878;358.05341463;360.00878049;361.96414634;363.9195122;365.87487805;367.8302439;369.78560976;371.74097561;373.69…	0	0.1	0	0.2	0	0	1.2	0	0	0.027	0.079	0.41	0.489	16
197	Drain	313.08;315.03536585;316.99073171;318.94609756;320.90146341;322.85682927;324.81219512;326.76756098;328.72292683;330.67829268;332.63365854;334.58902439;336.54439024;338.4997561;340.45512195;342.4104878;344.36585366;346.32121951;348.27658537;350.23195122;352.18731707;354.14268293;356.09804878;358.05341463;360.00878049;361.96414634;363.9195122;365.87487805;367.8302439;369.78560976;371.74097561;373.69…	313.08;315.03536585;316.99073171;318.94609756;320.90146341;322.85682927;324.81219512;326.76756098;328.72292683;330.67829268;332.63365854;334.58902439;336.54439024;338.4997561;340.45512195;342.4104878;344.36585366;346.32121951;348.27658537;350.23195122;352.18731707;354.14268293;356.09804878;358.05341463;360.00878049;361.96414634;363.9195122;365.87487805;367.8302439;369.78560976;371.74097561;373.69…	313.08;315.03536585;316.99073171;318.94609756;320.90146341;322.85682927;324.81219512;326.76756098;328.72292683;330.67829268;332.63365854;334.58902439;336.54439024;338.4997561;340.45512195;342.4104878;344.36585366;346.32121951;348.27658537;350.23195122;352.18731707;354.14268293;356.09804878;358.05341463;360.00878049;361.96414634;363.9195122;365.87487805;367.8302439;369.78560976;371.74097561;373.69…	2.1	0.1	10	0.5	3.22	25	2.2	1463	14	0.004	0.021	0.2	0.221	35
215	Drain	313.08;315.03536585;316.99073171;318.94609756;320.90146341;322.85682927;324.81219512;326.76756098;328.72292683;330.67829268;332.63365854;334.58902439;336.54439024;338.4997561;340.45512195;342.4104878;344.36585366;346.32121951;348.27658537;350.23195122;352.18731707;354.14268293;356.09804878;358.05341463;360.00878049;361.96414634;363.9195122;365.87487805;367.8302439;369.78560976;371.74097561;373.69…	313.08;315.03536585;316.99073171;318.94609756;320.90146341;322.85682927;324.81219512;326.76756098;328.72292683;330.67829268;332.63365854;334.58902439;336.54439024;338.4997561;340.45512195;342.4104878;344.36585366;346.32121951;348.27658537;350.23195122;352.18731707;354.14268293;356.09804878;358.05341463;360.00878049;361.96414634;363.9195122;365.87487805;367.8302439;369.78560976;371.74097561;373.69…	313.08;315.03536585;316.99073171;318.94609756;320.90146341;322.85682927;324.81219512;326.76756098;328.72292683;330.67829268;332.63365854;334.58902439;336.54439024;338.4997561;340.45512195;342.4104878;344.36585366;346.32121951;348.27658537;350.23195122;352.18731707;354.14268293;356.09804878;358.05341463;360.00878049;361.96414634;363.9195122;365.87487805;367.8302439;369.78560976;371.74097561;373.69…	1.1	0.1	23	0.6	0	17	2.7	566	18	0.004	0.052	0.133	0.185	43
239	Drain	313.08;315.03536585;316.99073171;318.94609756;320.90146341;322.85682927;324.81219512;326.76756098;328.72292683;330.67829268;332.63365854;334.58902439;336.54439024;338.4997561;340.45512195;342.4104878;344.36585366;346.32121951;348.27658537;350.23195122;352.18731707;354.14268293;356.09804878;358.05341463;360.00878049;361.96414634;363.9195122;365.87487805;367.8302439;369.78560976;371.74097561;373.69…	313.08;315.03536585;316.99073171;318.94609756;320.90146341;322.85682927;324.81219512;326.76756098;328.72292683;330.67829268;332.63365854;334.58902439;336.54439024;338.4997561;340.45512195;342.4104878;344.36585366;346.32121951;348.27658537;350.23195122;352.18731707;354.14268293;356.09804878;358.05341463;360.00878049;361.96414634;363.9195122;365.87487805;367.8302439;369.78560976;371.74097561;373.69…	313.08;315.03536585;316.99073171;318.94609756;320.90146341;322.85682927;324.81219512;326.76756098;328.72292683;330.67829268;332.63365854;334.58902439;336.54439024;338.4997561;340.45512195;342.4104878;344.36585366;346.32121951;348.27658537;350.23195122;352.18731707;354.14268293;356.09804878;358.05341463;360.00878049;361.96414634;363.9195122;365.87487805;367.8302439;369.78560976;371.74097561;373.69…	0	0	0	0.2	0	36	2.3	148	0	0.001	0.021	0.012	0.033	28
243	Drain	313.08;315.03536585;316.99073171;318.94609756;320.90146341;322.85682927;324.81219512;326.76756098;328.72292683;330.67829268;332.63365854;334.58902439;336.54439024;338.4997561;340.45512195;342.4104878;344.36585366;346.32121951;348.27658537;350.23195122;352.18731707;354.14268293;356.09804878;358.05341463;360.00878049;361.96414634;363.9195122;365.87487805;367.8302439;369.78560976;371.74097561;373.69…	313.08;315.03536585;316.99073171;318.94609756;320.90146341;322.85682927;324.81219512;326.76756098;328.72292683;330.67829268;332.63365854;334.58902439;336.54439024;338.4997561;340.45512195;342.4104878;344.36585366;346.32121951;348.27658537;350.23195122;352.18731707;354.14268293;356.09804878;358.05341463;360.00878049;361.96414634;363.9195122;365.87487805;367.8302439;369.78560976;371.74097561;373.69…	313.08;315.03536585;316.99073171;318.94609756;320.90146341;322.85682927;324.81219512;326.76756098;328.72292683;330.67829268;332.63365854;334.58902439;336.54439024;338.4997561;340.45512195;342.4104878;344.36585366;346.32121951;348.27658537;350.23195122;352.18731707;354.14268293;356.09804878;358.05341463;360.00878049;361.96414634;363.9195122;365.87487805;367.8302439;369.78560976;371.74097561;373.69…	1.3	0	38	2.8	2.69	189	2.2	207	80	0.003	0.045	0.047	0.092	41
127	Drain	313.08;315.03536585;316.99073171;318.94609756;320.90146341;322.85682927;324.81219512;326.76756098;328.72292683;330.67829268;332.63365854;334.58902439;336.54439024;338.4997561;340.45512195;342.4104878;344.36585366;346.32121951;348.27658537;350.23195122;352.18731707;354.14268293;356.09804878;358.05341463;360.00878049;361.96414634;363.9195122;365.87487805;367.8302439;369.78560976;371.74097561;373.69…	313.08;315.03536585;316.99073171;318.94609756;320.90146341;322.85682927;324.81219512;326.76756098;328.72292683;330.67829268;332.63365854;334.58902439;336.54439024;338.4997561;340.45512195;342.4104878;344.36585366;346.32121951;348.27658537;350.23195122;352.18731707;354.14268293;356.09804878;358.05341463;360.00878049;361.96414634;363.9195122;365.87487805;367.8302439;369.78560976;371.74097561;373.69…	313.08;315.03536585;316.99073171;318.94609756;320.90146341;322.85682927;324.81219512;326.76756098;328.72292683;330.67829268;332.63365854;334.58902439;336.54439024;338.4997561;340.45512195;342.4104878;344.36585366;346.32121951;348.27658537;350.23195122;352.18731707;354.14268293;356.09804878;358.05341463;360.00878049;361.96414634;363.9195122;365.87487805;367.8302439;369.78560976;371.74097561;373.69…	0	0.1	0	0.3	0	47	2.6	104	9	0.001	0.031	0.049	0.08	20
183	Drain	313.08;315.03536585;316.99073171;318.94609756;320.90146341;322.85682927;324.81219512;326.76756098;328.72292683;330.67829268;332.63365854;334.58902439;336.54439024;338.4997561;340.45512195;342.4104878;344.36585366;346.32121951;348.27658537;350.23195122;352.18731707;354.14268293;356.09804878;358.05341463;360.00878049;361.96414634;363.9195122;365.87487805;367.8302439;369.78560976;371.74097561;373.69…	313.08;315.03536585;316.99073171;318.94609756;320.90146341;322.85682927;324.81219512;326.76756098;328.72292683;330.67829268;332.63365854;334.58902439;336.54439024;338.4997561;340.45512195;342.4104878;344.36585366;346.32121951;348.27658537;350.23195122;352.18731707;354.14268293;356.09804878;358.05341463;360.00878049;361.96414634;363.9195122;365.87487805;367.8302439;369.78560976;371.74097561;373.69…	313.08;315.03536585;316.99073171;318.94609756;320.90146341;322.85682927;324.81219512;326.76756098;328.72292683;330.67829268;332.63365854;334.58902439;336.54439024;338.4997561;340.45512195;342.4104878;344.36585366;346.32121951;348.27658537;350.23195122;352.18731707;354.14268293;356.09804878;358.05341463;360.00878049;361.96414634;363.9195122;365.87487805;367.8302439;369.78560976;371.74097561;373.69…	1.7	0	18	0.4	2.47	10	2.5	261	16	0.001	0.141	0.072	0.213	47
205	Drain	313.08;315.03536585;316.99073171;318.94609756;320.90146341;322.85682927;324.81219512;326.76756098;328.72292683;330.67829268;332.63365854;334.58902439;336.54439024;338.4997561;340.45512195;342.4104878;344.36585366;346.32121951;348.27658537;350.23195122;352.18731707;354.14268293;356.09804878;358.05341463;360.00878049;361.96414634;363.9195122;365.87487805;367.8302439;369.78560976;371.74097561;373.69…	313.08;315.03536585;316.99073171;318.94609756;320.90146341;322.85682927;324.81219512;326.76756098;328.72292683;330.67829268;332.63365854;334.58902439;336.54439024;338.4997561;340.45512195;342.4104878;344.36585366;346.32121951;348.27658537;350.23195122;352.18731707;354.14268293;356.09804878;358.05341463;360.00878049;361.96414634;363.9195122;365.87487805;367.8302439;369.78560976;371.74097561;373.69…	313.08;315.03536585;316.99073171;318.94609756;320.90146341;322.85682927;324.81219512;326.76756098;328.72292683;330.67829268;332.63365854;334.58902439;336.54439024;338.4997561;340.45512195;342.4104878;344.36585366;346.32121951;348.27658537;350.23195122;352.18731707;354.14268293;356.09804878;358.05341463;360.00878049;361.96414634;363.9195122;365.87487805;367.8302439;369.78560976;371.74097561;373.69…	2.4	0.1	11	1.4	3.32	61	3.7	451	18	0.01	0.026	0.054	0.08	23
127	Drain	313.08;315.03536585;316.99073171;318.94609756;320.90146341;322.85682927;324.81219512;326.76756098;328.72292683;330.67829268;332.63365854;334.58902439;336.54439024;338.4997561;340.45512195;342.4104878;344.36585366;346.32121951;348.27658537;350.23195122;352.18731707;354.14268293;356.09804878;358.05341463;360.00878049;361.96414634;363.9195122;365.87487805;367.8302439;369.78560976;371.74097561;373.69…	313.08;315.03536585;316.99073171;318.94609756;320.90146341;322.85682927;324.81219512;326.76756098;328.72292683;330.67829268;332.63365854;334.58902439;336.54439024;338.4997561;340.45512195;342.4104878;344.36585366;346.32121951;348.27658537;350.23195122;352.18731707;354.14268293;356.09804878;358.05341463;360.00878049;361.96414634;363.9195122;365.87487805;367.8302439;369.78560976;371.74097561;373.69…	313.08;315.03536585;316.99073171;318.94609756;320.90146341;322.85682927;324.81219512;326.76756098;328.72292683;330.67829268;332.63365854;334.58902439;336.54439024;338.4997561;340.45512195;342.4104878;344.36585366;346.32121951;348.27658537;350.23195122;352.18731707;354.14268293;356.09804878;358.05341463;360.00878049;361.96414634;363.9195122;365.87487805;367.8302439;369.78560976;371.74097561;373.69…	1.5	0	12	0.6	2.38	94	4	199	11	0	0.003	0.013	0.016	37
259	Drain	313.08;315.03536585;316.99073171;318.94609756;320.90146341;322.85682927;324.81219512;326.76756098;328.72292683;330.67829268;332.63365854;334.58902439;336.54439024;338.4997561;340.45512195;342.4104878;344.36585366;346.32121951;348.27658537;350.23195122;352.18731707;354.14268293;356.09804878;358.05341463;360.00878049;361.96414634;363.9195122;365.87487805;367.8302439;369.78560976;371.74097561;373.69…	313.08;315.03536585;316.99073171;318.94609756;320.90146341;322.85682927;324.81219512;326.76756098;328.72292683;330.67829268;332.63365854;334.58902439;336.54439024;338.4997561;340.45512195;342.4104878;344.36585366;346.32121951;348.27658537;350.23195122;352.18731707;354.14268293;356.09804878;358.05341463;360.00878049;361.96414634;363.9195122;365.87487805;367.8302439;369.78560976;371.74097561;373.69…	313.08;315.03536585;316.99073171;318.94609756;320.90146341;322.85682927;324.81219512;326.76756098;328.72292683;330.67829268;332.63365854;334.58902439;336.54439024;338.4997561;340.45512195;342.4104878;344.36585366;346.32121951;348.27658537;350.23195122;352.18731707;354.14268293;356.09804878;358.05341463;360.00878049;361.96414634;363.9195122;365.87487805;367.8302439;369.78560976;371.74097561;373.69…	2.8	3	18	0.3	3.9	26	3.3	2552	39	0	0.01	0.302	0.312	44
113	Drain	313.08;315.03536585;316.99073171;318.94609756;320.90146341;322.85682927;324.81219512;326.76756098;328.72292683;330.67829268;332.63365854;334.58902439;336.54439024;338.4997561;340.45512195;342.4104878;344.36585366;346.32121951;348.27658537;350.23195122;352.18731707;354.14268293;356.09804878;358.05341463;360.00878049;361.96414634;363.9195122;365.87487805;367.8302439;369.78560976;371.74097561;373.69…	313.08;315.03536585;316.99073171;318.94609756;320.90146341;322.85682927;324.81219512;326.76756098;328.72292683;330.67829268;332.63365854;334.58902439;336.54439024;338.4997561;340.45512195;342.4104878;344.36585366;346.32121951;348.27658537;350.23195122;352.18731707;354.14268293;356.09804878;358.05341463;360.00878049;361.96414634;363.9195122;365.87487805;367.8302439;369.78560976;371.74097561;373.69…	313.08;315.03536585;316.99073171;318.94609756;320.90146341;322.85682927;324.81219512;326.76756098;328.72292683;330.67829268;332.63365854;334.58902439;336.54439024;338.4997561;340.45512195;342.4104878;344.36585366;346.32121951;348.27658537;350.23195122;352.18731707;354.14268293;356.09804878;358.05341463;360.00878049;361.96414634;363.9195122;365.87487805;367.8302439;369.78560976;371.74097561;373.69…	0	0	117	0.2	0	97	2.2	27	106	0	0.002	0.001	0.003	45
221	Drain	313.08;315.03536585;316.99073171;318.94609756;320.90146341;322.85682927;324.81219512;326.76756098;328.72292683;330.67829268;332.63365854;334.58902439;336.54439024;338.4997561;340.45512195;342.4104878;344.36585366;346.32121951;348.27658537;350.23195122;352.18731707;354.14268293;356.09804878;358.05341463;360.00878049;361.96414634;363.9195122;365.87487805;367.8302439;369.78560976;371.74097561;373.69…	313.08;315.03536585;316.99073171;318.94609756;320.90146341;322.85682927;324.81219512;326.76756098;328.72292683;330.67829268;332.63365854;334.58902439;336.54439024;338.4997561;340.45512195;342.4104878;344.36585366;346.32121951;348.27658537;350.23195122;352.18731707;354.14268293;356.09804878;358.05341463;360.00878049;361.96414634;363.9195122;365.87487805;367.8302439;369.78560976;371.74097561;373.69…	313.08;315.03536585;316.99073171;318.94609756;320.90146341;322.85682927;324.81219512;326.76756098;328.72292683;330.67829268;332.63365854;334.58902439;336.54439024;338.4997561;340.45512195;342.4104878;344.36585366;346.32121951;348.27658537;350.23195122;352.18731707;354.14268293;356.09804878;358.05341463;360.00878049;361.96414634;363.9195122;365.87487805;367.8302439;369.78560976;371.74097561;373.69…	1.6	0.2	162	0.2	2.22	69	4	304	529	0.014	0.308	0.151	0.459	38
239	Drain	313.08;315.03536585;316.99073171;318.94609756;320.90146341;322.85682927;324.81219512;326.76756098;328.72292683;330.67829268;332.63365854;334.58902439;336.54439024;338.4997561;340.45512195;342.4104878;344.36585366;346.32121951;348.27658537;350.23195122;352.18731707;354.14268293;356.09804878;358.05341463;360.00878049;361.96414634;363.9195122;365.87487805;367.8302439;369.78560976;371.74097561;373.69…	313.08;315.03536585;316.99073171;318.94609756;320.90146341;322.85682927;324.81219512;326.76756098;328.72292683;330.67829268;332.63365854;334.58902439;336.54439024;338.4997561;340.45512195;342.4104878;344.36585366;346.32121951;348.27658537;350.23195122;352.18731707;354.14268293;356.09804878;358.05341463;360.00878049;361.96414634;363.9195122;365.87487805;367.8302439;369.78560976;371.74097561;373.69…	313.08;315.03536585;316.99073171;318.94609756;320.90146341;322.85682927;324.81219512;326.76756098;328.72292683;330.67829268;332.63365854;334.58902439;336.54439024;338.4997561;340.45512195;342.4104878;344.36585366;346.32121951;348.27658537;350.23195122;352.18731707;354.14268293;356.09804878;358.05341463;360.00878049;361.96414634;363.9195122;365.87487805;367.8302439;369.78560976;371.74097561;373.69…	1.7	0	0	0.4	2.51	56	3.8	228	20	0	0.006	0.003	0.009	44
127	Drain	313.08;315.03536585;316.99073171;318.94609756;320.90146341;322.85682927;324.81219512;326.76756098;328.72292683;330.67829268;332.63365854;334.58902439;336.54439024;338.4997561;340.45512195;342.4104878;344.36585366;346.32121951;348.27658537;350.23195122;352.18731707;354.14268293;356.09804878;358.05341463;360.00878049;361.96414634;363.9195122;365.87487805;367.8302439;369.78560976;371.74097561;373.69…	313.08;315.03536585;316.99073171;318.94609756;320.90146341;322.85682927;324.81219512;326.76756098;328.72292683;330.67829268;332.63365854;334.58902439;336.54439024;338.4997561;340.45512195;342.4104878;344.36585366;346.32121951;348.27658537;350.23195122;352.18731707;354.14268293;356.09804878;358.05341463;360.00878049;361.96414634;363.9195122;365.87487805;367.8302439;369.78560976;371.74097561;373.69…	313.08;315.03536585;316.99073171;318.94609756;320.90146341;322.85682927;324.81219512;326.76756098;328.72292683;330.67829268;332.63365854;334.58902439;336.54439024;338.4997561;340.45512195;342.4104878;344.36585366;346.32121951;348.27658537;350.23195122;352.18731707;354.14268293;356.09804878;358.05341463;360.00878049;361.96414634;363.9195122;365.87487805;367.8302439;369.78560976;371.74097561;373.69…	1.2	0	12	0.4	0	78	3.7	161	18	0.001	0.002	0.003	0.005	36
215	Drain	313.08;315.03536585;316.99073171;318.94609756;320.90146341;322.85682927;324.81219512;326.76756098;328.72292683;330.67829268;332.63365854;334.58902439;336.54439024;338.4997561;340.45512195;342.4104878;344.36585366;346.32121951;348.27658537;350.23195122;352.18731707;354.14268293;356.09804878;358.05341463;360.00878049;361.96414634;363.9195122;365.87487805;367.8302439;369.78560976;371.74097561;373.69…	313.08;315.03536585;316.99073171;318.94609756;320.90146341;322.85682927;324.81219512;326.76756098;328.72292683;330.67829268;332.63365854;334.58902439;336.54439024;338.4997561;340.45512195;342.4104878;344.36585366;346.32121951;348.27658537;350.23195122;352.18731707;354.14268293;356.09804878;358.05341463;360.00878049;361.96414634;363.9195122;365.87487805;367.8302439;369.78560976;371.74097561;373.69…	313.08;315.03536585;316.99073171;318.94609756;320.90146341;322.85682927;324.81219512;326.76756098;328.72292683;330.67829268;332.63365854;334.58902439;336.54439024;338.4997561;340.45512195;342.4104878;344.36585366;346.32121951;348.27658537;350.23195122;352.18731707;354.14268293;356.09804878;358.05341463;360.00878049;361.96414634;363.9195122;365.87487805;367.8302439;369.78560976;371.74097561;373.69…	1.3	0.2	36	1	2.13	6	2.6	681	28	0.002	0.018	0.144	0.162	51
242	Drain	313.08;315.03536585;316.99073171;318.94609756;320.90146341;322.85682927;324.81219512;326.76756098;328.72292683;330.67829268;332.63365854;334.58902439;336.54439024;338.4997561;340.45512195;342.4104878;344.36585366;346.32121951;348.27658537;350.23195122;352.18731707;354.14268293;356.09804878;358.05341463;360.00878049;361.96414634;363.9195122;365.87487805;367.8302439;369.78560976;371.74097561;373.69…	313.08;315.03536585;316.99073171;318.94609756;320.90146341;322.85682927;324.81219512;326.76756098;328.72292683;330.67829268;332.63365854;334.58902439;336.54439024;338.4997561;340.45512195;342.4104878;344.36585366;346.32121951;348.27658537;350.23195122;352.18731707;354.14268293;356.09804878;358.05341463;360.00878049;361.96414634;363.9195122;365.87487805;367.8302439;369.78560976;371.74097561;373.69…	313.08;315.03536585;316.99073171;318.94609756;320.90146341;322.85682927;324.81219512;326.76756098;328.72292683;330.67829268;332.63365854;334.58902439;336.54439024;338.4997561;340.45512195;342.4104878;344.36585366;346.32121951;348.27658537;350.23195122;352.18731707;354.14268293;356.09804878;358.05341463;360.00878049;361.96414634;363.9195122;365.87487805;367.8302439;369.78560976;371.74097561;373.69…	0	3.5	337	51.3	0	7	0.8	15	2709	0.223	0	0.005	0.005	67
239	Drain	313.08;315.03536585;316.99073171;318.94609756;320.90146341;322.85682927;324.81219512;326.76756098;328.72292683;330.67829268;332.63365854;334.58902439;336.54439024;338.4997561;340.45512195;342.4104878;344.36585366;346.32121951;348.27658537;350.23195122;352.18731707;354.14268293;356.09804878;358.05341463;360.00878049;361.96414634;363.9195122;365.87487805;367.8302439;369.78560976;371.74097561;373.69…	313.08;315.03536585;316.99073171;318.94609756;320.90146341;322.85682927;324.81219512;326.76756098;328.72292683;330.67829268;332.63365854;334.58902439;336.54439024;338.4997561;340.45512195;342.4104878;344.36585366;346.32121951;348.27658537;350.23195122;352.18731707;354.14268293;356.09804878;358.05341463;360.00878049;361.96414634;363.9195122;365.87487805;367.8302439;369.78560976;371.74097561;373.69…	313.08;315.03536585;316.99073171;318.94609756;320.90146341;322.85682927;324.81219512;326.76756098;328.72292683;330.67829268;332.63365854;334.58902439;336.54439024;338.4997561;340.45512195;342.4104878;344.36585366;346.32121951;348.27658537;350.23195122;352.18731707;354.14268293;356.09804878;358.05341463;360.00878049;361.96414634;363.9195122;365.87487805;367.8302439;369.78560976;371.74097561;373.69…	1.1	0.1	0	0.2	0	33	2.7	202	15	0	0.016	0.005	0.021	33
243	Drain	313.08;315.03536585;316.99073171;318.94609756;320.90146341;322.85682927;324.81219512;326.76756098;328.72292683;330.67829268;332.63365854;334.58902439;336.54439024;338.4997561;340.45512195;342.4104878;344.36585366;346.32121951;348.27658537;350.23195122;352.18731707;354.14268293;356.09804878;358.05341463;360.00878049;361.96414634;363.9195122;365.87487805;367.8302439;369.78560976;371.74097561;373.69…	313.08;315.03536585;316.99073171;318.94609756;320.90146341;322.85682927;324.81219512;326.76756098;328.72292683;330.67829268;332.63365854;334.58902439;336.54439024;338.4997561;340.45512195;342.4104878;344.36585366;346.32121951;348.27658537;350.23195122;352.18731707;354.14268293;356.09804878;358.05341463;360.00878049;361.96414634;363.9195122;365.87487805;367.8302439;369.78560976;371.74097561;373.69…	313.08;315.03536585;316.99073171;318.94609756;320.90146341;322.85682927;324.81219512;326.76756098;328.72292683;330.67829268;332.63365854;334.58902439;336.54439024;338.4997561;340.45512195;342.4104878;344.36585366;346.32121951;348.27658537;350.23195122;352.18731707;354.14268293;356.09804878;358.05341463;360.00878049;361.96414634;363.9195122;365.87487805;367.8302439;369.78560976;371.74097561;373.69…	1.7		58	2.9	3.45	206	2.6	298	161					47
180	Drain	313.08;315.03536585;316.99073171;318.94609756;320.90146341;322.85682927;324.81219512;326.76756098;328.72292683;330.67829268;332.63365854;334.58902439;336.54439024;338.4997561;340.45512195;342.4104878;344.36585366;346.32121951;348.27658537;350.23195122;352.18731707;354.14268293;356.09804878;358.05341463;360.00878049;361.96414634;363.9195122;365.87487805;367.8302439;369.78560976;371.74097561;373.69…	313.08;315.03536585;316.99073171;318.94609756;320.90146341;322.85682927;324.81219512;326.76756098;328.72292683;330.67829268;332.63365854;334.58902439;336.54439024;338.4997561;340.45512195;342.4104878;344.36585366;346.32121951;348.27658537;350.23195122;352.18731707;354.14268293;356.09804878;358.05341463;360.00878049;361.96414634;363.9195122;365.87487805;367.8302439;369.78560976;371.74097561;373.69…	313.08;315.03536585;316.99073171;318.94609756;320.90146341;322.85682927;324.81219512;326.76756098;328.72292683;330.67829268;332.63365854;334.58902439;336.54439024;338.4997561;340.45512195;342.4104878;344.36585366;346.32121951;348.27658537;350.23195122;352.18731707;354.14268293;356.09804878;358.05341463;360.00878049;361.96414634;363.9195122;365.87487805;367.8302439;369.78560976;371.74097561;373.69…	0	0.1	6803	0.4	0	65	3.3	168	3500	0.041	0.206	0.141	0.347	160
240	Drain	313.08;315.03536585;316.99073171;318.94609756;320.90146341;322.85682927;324.81219512;326.76756098;328.72292683;330.67829268;332.63365854;334.58902439;336.54439024;338.4997561;340.45512195;342.4104878;344.36585366;346.32121951;348.27658537;350.23195122;352.18731707;354.14268293;356.09804878;358.05341463;360.00878049;361.96414634;363.9195122;365.87487805;367.8302439;369.78560976;371.74097561;373.69…	313.08;315.03536585;316.99073171;318.94609756;320.90146341;322.85682927;324.81219512;326.76756098;328.72292683;330.67829268;332.63365854;334.58902439;336.54439024;338.4997561;340.45512195;342.4104878;344.36585366;346.32121951;348.27658537;350.23195122;352.18731707;354.14268293;356.09804878;358.05341463;360.00878049;361.96414634;363.9195122;365.87487805;367.8302439;369.78560976;371.74097561;373.69…	313.08;315.03536585;316.99073171;318.94609756;320.90146341;322.85682927;324.81219512;326.76756098;328.72292683;330.67829268;332.63365854;334.58902439;336.54439024;338.4997561;340.45512195;342.4104878;344.36585366;346.32121951;348.27658537;350.23195122;352.18731707;354.14268293;356.09804878;358.05341463;360.00878049;361.96414634;363.9195122;365.87487805;367.8302439;369.78560976;371.74097561;373.69…	3.1	0.3	35	0.7	4.72	0	6.6	2940	38	0.016	0.014	0.05	0.064	45
246	Drain	313.08;315.03536585;316.99073171;318.94609756;320.90146341;322.85682927;324.81219512;326.76756098;328.72292683;330.67829268;332.63365854;334.58902439;336.54439024;338.4997561;340.45512195;342.4104878;344.36585366;346.32121951;348.27658537;350.23195122;352.18731707;354.14268293;356.09804878;358.05341463;360.00878049;361.96414634;363.9195122;365.87487805;367.8302439;369.78560976;371.74097561;373.69…	313.08;315.03536585;316.99073171;318.94609756;320.90146341;322.85682927;324.81219512;326.76756098;328.72292683;330.67829268;332.63365854;334.58902439;336.54439024;338.4997561;340.45512195;342.4104878;344.36585366;346.32121951;348.27658537;350.23195122;352.18731707;354.14268293;356.09804878;358.05341463;360.00878049;361.96414634;363.9195122;365.87487805;367.8302439;369.78560976;371.74097561;373.69…	313.08;315.03536585;316.99073171;318.94609756;320.90146341;322.85682927;324.81219512;326.76756098;328.72292683;330.67829268;332.63365854;334.58902439;336.54439024;338.4997561;340.45512195;342.4104878;344.36585366;346.32121951;348.27658537;350.23195122;352.18731707;354.14268293;356.09804878;358.05341463;360.00878049;361.96414634;363.9195122;365.87487805;367.8302439;369.78560976;371.74097561;373.69…	1.1	0	19	0	0	113	11.3	51	30	0	0.002	0.001	0.003	25
218	Drain	313.08;315.03536585;316.99073171;318.94609756;320.90146341;322.85682927;324.81219512;326.76756098;328.72292683;330.67829268;332.63365854;334.58902439;336.54439024;338.4997561;340.45512195;342.4104878;344.36585366;346.32121951;348.27658537;350.23195122;352.18731707;354.14268293;356.09804878;358.05341463;360.00878049;361.96414634;363.9195122;365.87487805;367.8302439;369.78560976;371.74097561;373.69…	313.08;315.03536585;316.99073171;318.94609756;320.90146341;322.85682927;324.81219512;326.76756098;328.72292683;330.67829268;332.63365854;334.58902439;336.54439024;338.4997561;340.45512195;342.4104878;344.36585366;346.32121951;348.27658537;350.23195122;352.18731707;354.14268293;356.09804878;358.05341463;360.00878049;361.96414634;363.9195122;365.87487805;367.8302439;369.78560976;371.74097561;373.69…	313.08;315.03536585;316.99073171;318.94609756;320.90146341;322.85682927;324.81219512;326.76756098;328.72292683;330.67829268;332.63365854;334.58902439;336.54439024;338.4997561;340.45512195;342.4104878;344.36585366;346.32121951;348.27658537;350.23195122;352.18731707;354.14268293;356.09804878;358.05341463;360.00878049;361.96414634;363.9195122;365.87487805;367.8302439;369.78560976;371.74097561;373.69…	0	0	14	0.5	0	33	1.7	205	13	0.001	0.007	0.013	0.02	33
182	Drain	313.08;315.03536585;316.99073171;318.94609756;320.90146341;322.85682927;324.81219512;326.76756098;328.72292683;330.67829268;332.63365854;334.58902439;336.54439024;338.4997561;340.45512195;342.4104878;344.36585366;346.32121951;348.27658537;350.23195122;352.18731707;354.14268293;356.09804878;358.05341463;360.00878049;361.96414634;363.9195122;365.87487805;367.8302439;369.78560976;371.74097561;373.69…	313.08;315.03536585;316.99073171;318.94609756;320.90146341;322.85682927;324.81219512;326.76756098;328.72292683;330.67829268;332.63365854;334.58902439;336.54439024;338.4997561;340.45512195;342.4104878;344.36585366;346.32121951;348.27658537;350.23195122;352.18731707;354.14268293;356.09804878;358.05341463;360.00878049;361.96414634;363.9195122;365.87487805;367.8302439;369.78560976;371.74097561;373.69…	313.08;315.03536585;316.99073171;318.94609756;320.90146341;322.85682927;324.81219512;326.76756098;328.72292683;330.67829268;332.63365854;334.58902439;336.54439024;338.4997561;340.45512195;342.4104878;344.36585366;346.32121951;348.27658537;350.23195122;352.18731707;354.14268293;356.09804878;358.05341463;360.00878049;361.96414634;363.9195122;365.87487805;367.8302439;369.78560976;371.74097561;373.69…	2.4	0.7	19	0.3	3.52	19	6.3	2360	39	0.038	0.02	0.044	0.064	61
113	Drain	313.08;315.03536585;316.99073171;318.94609756;320.90146341;322.85682927;324.81219512;326.76756098;328.72292683;330.67829268;332.63365854;334.58902439;336.54439024;338.4997561;340.45512195;342.4104878;344.36585366;346.32121951;348.27658537;350.23195122;352.18731707;354.14268293;356.09804878;358.05341463;360.00878049;361.96414634;363.9195122;365.87487805;367.8302439;369.78560976;371.74097561;373.69…	313.08;315.03536585;316.99073171;318.94609756;320.90146341;322.85682927;324.81219512;326.76756098;328.72292683;330.67829268;332.63365854;334.58902439;336.54439024;338.4997561;340.45512195;342.4104878;344.36585366;346.32121951;348.27658537;350.23195122;352.18731707;354.14268293;356.09804878;358.05341463;360.00878049;361.96414634;363.9195122;365.87487805;367.8302439;369.78560976;371.74097561;373.69…	313.08;315.03536585;316.99073171;318.94609756;320.90146341;322.85682927;324.81219512;326.76756098;328.72292683;330.67829268;332.63365854;334.58902439;336.54439024;338.4997561;340.45512195;342.4104878;344.36585366;346.32121951;348.27658537;350.23195122;352.18731707;354.14268293;356.09804878;358.05341463;360.00878049;361.96414634;363.9195122;365.87487805;367.8302439;369.78560976;371.74097561;373.69…	0	0	143	0.2	0	91	2.2	41	143	0	0.001	0.002	0.003	56
215	Drain	313.08;315.03536585;316.99073171;318.94609756;320.90146341;322.85682927;324.81219512;326.76756098;328.72292683;330.67829268;332.63365854;334.58902439;336.54439024;338.4997561;340.45512195;342.4104878;344.36585366;346.32121951;348.27658537;350.23195122;352.18731707;354.14268293;356.09804878;358.05341463;360.00878049;361.96414634;363.9195122;365.87487805;367.8302439;369.78560976;371.74097561;373.69…	313.08;315.03536585;316.99073171;318.94609756;320.90146341;322.85682927;324.81219512;326.76756098;328.72292683;330.67829268;332.63365854;334.58902439;336.54439024;338.4997561;340.45512195;342.4104878;344.36585366;346.32121951;348.27658537;350.23195122;352.18731707;354.14268293;356.09804878;358.05341463;360.00878049;361.96414634;363.9195122;365.87487805;367.8302439;369.78560976;371.74097561;373.69…	313.08;315.03536585;316.99073171;318.94609756;320.90146341;322.85682927;324.81219512;326.76756098;328.72292683;330.67829268;332.63365854;334.58902439;336.54439024;338.4997561;340.45512195;342.4104878;344.36585366;346.32121951;348.27658537;350.23195122;352.18731707;354.14268293;356.09804878;358.05341463;360.00878049;361.96414634;363.9195122;365.87487805;367.8302439;369.78560976;371.74097561;373.69…	1.6	0.2	61	0.9	2.66	9	2.5	1226	45	0.019	0.116	0.367	0.483	63
205	Drain	313.08;315.03536585;316.99073171;318.94609756;320.90146341;322.85682927;324.81219512;326.76756098;328.72292683;330.67829268;332.63365854;334.58902439;336.54439024;338.4997561;340.45512195;342.4104878;344.36585366;346.32121951;348.27658537;350.23195122;352.18731707;354.14268293;356.09804878;358.05341463;360.00878049;361.96414634;363.9195122;365.87487805;367.8302439;369.78560976;371.74097561;373.69…	313.08;315.03536585;316.99073171;318.94609756;320.90146341;322.85682927;324.81219512;326.76756098;328.72292683;330.67829268;332.63365854;334.58902439;336.54439024;338.4997561;340.45512195;342.4104878;344.36585366;346.32121951;348.27658537;350.23195122;352.18731707;354.14268293;356.09804878;358.05341463;360.00878049;361.96414634;363.9195122;365.87487805;367.8302439;369.78560976;371.74097561;373.69…	313.08;315.03536585;316.99073171;318.94609756;320.90146341;322.85682927;324.81219512;326.76756098;328.72292683;330.67829268;332.63365854;334.58902439;336.54439024;338.4997561;340.45512195;342.4104878;344.36585366;346.32121951;348.27658537;350.23195122;352.18731707;354.14268293;356.09804878;358.05341463;360.00878049;361.96414634;363.9195122;365.87487805;367.8302439;369.78560976;371.74097561;373.69…	2.8	0.2	11	1.9	3.79	71	4	436	20	0.007	0.018	0.008	0.026	25
242	Drain	313.08;315.03536585;316.99073171;318.94609756;320.90146341;322.85682927;324.81219512;326.76756098;328.72292683;330.67829268;332.63365854;334.58902439;336.54439024;338.4997561;340.45512195;342.4104878;344.36585366;346.32121951;348.27658537;350.23195122;352.18731707;354.14268293;356.09804878;358.05341463;360.00878049;361.96414634;363.9195122;365.87487805;367.8302439;369.78560976;371.74097561;373.69…	313.08;315.03536585;316.99073171;318.94609756;320.90146341;322.85682927;324.81219512;326.76756098;328.72292683;330.67829268;332.63365854;334.58902439;336.54439024;338.4997561;340.45512195;342.4104878;344.36585366;346.32121951;348.27658537;350.23195122;352.18731707;354.14268293;356.09804878;358.05341463;360.00878049;361.96414634;363.9195122;365.87487805;367.8302439;369.78560976;371.74097561;373.69…	313.08;315.03536585;316.99073171;318.94609756;320.90146341;322.85682927;324.81219512;326.76756098;328.72292683;330.67829268;332.63365854;334.58902439;336.54439024;338.4997561;340.45512195;342.4104878;344.36585366;346.32121951;348.27658537;350.23195122;352.18731707;354.14268293;356.09804878;358.05341463;360.00878049;361.96414634;363.9195122;365.87487805;367.8302439;369.78560976;371.74097561;373.69…	0	0.7	509	46.6	0	7	0.7	0	6141	0.007	0	0	0	67
259	Drain	313.08;315.03536585;316.99073171;318.94609756;320.90146341;322.85682927;324.81219512;326.76756098;328.72292683;330.67829268;332.63365854;334.58902439;336.54439024;338.4997561;340.45512195;342.4104878;344.36585366;346.32121951;348.27658537;350.23195122;352.18731707;354.14268293;356.09804878;358.05341463;360.00878049;361.96414634;363.9195122;365.87487805;367.8302439;369.78560976;371.74097561;373.69…	313.08;315.03536585;316.99073171;318.94609756;320.90146341;322.85682927;324.81219512;326.76756098;328.72292683;330.67829268;332.63365854;334.58902439;336.54439024;338.4997561;340.45512195;342.4104878;344.36585366;346.32121951;348.27658537;350.23195122;352.18731707;354.14268293;356.09804878;358.05341463;360.00878049;361.96414634;363.9195122;365.87487805;367.8302439;369.78560976;371.74097561;373.69…	313.08;315.03536585;316.99073171;318.94609756;320.90146341;322.85682927;324.81219512;326.76756098;328.72292683;330.67829268;332.63365854;334.58902439;336.54439024;338.4997561;340.45512195;342.4104878;344.36585366;346.32121951;348.27658537;350.23195122;352.18731707;354.14268293;356.09804878;358.05341463;360.00878049;361.96414634;363.9195122;365.87487805;367.8302439;369.78560976;371.74097561;373.69…	4.2	5.3	0	0	5.25	0	1.7	5442	63	0.149	0.057	1.792	1.849	101
214	Drain	313.08;315.03536585;316.99073171;318.94609756;320.90146341;322.85682927;324.81219512;326.76756098;328.72292683;330.67829268;332.63365854;334.58902439;336.54439024;338.4997561;340.45512195;342.4104878;344.36585366;346.32121951;348.27658537;350.23195122;352.18731707;354.14268293;356.09804878;358.05341463;360.00878049;361.96414634;363.9195122;365.87487805;367.8302439;369.78560976;371.74097561;373.69…	313.08;315.03536585;316.99073171;318.94609756;320.90146341;322.85682927;324.81219512;326.76756098;328.72292683;330.67829268;332.63365854;334.58902439;336.54439024;338.4997561;340.45512195;342.4104878;344.36585366;346.32121951;348.27658537;350.23195122;352.18731707;354.14268293;356.09804878;358.05341463;360.00878049;361.96414634;363.9195122;365.87487805;367.8302439;369.78560976;371.74097561;373.69…	313.08;315.03536585;316.99073171;318.94609756;320.90146341;322.85682927;324.81219512;326.76756098;328.72292683;330.67829268;332.63365854;334.58902439;336.54439024;338.4997561;340.45512195;342.4104878;344.36585366;346.32121951;348.27658537;350.23195122;352.18731707;354.14268293;356.09804878;358.05341463;360.00878049;361.96414634;363.9195122;365.87487805;367.8302439;369.78560976;371.74097561;373.69…	2	1.3	12	0.3	4.51	36	3.1	5597	27	0.126	3.19	49.637	52.827	54
127	Drain	313.08;315.03536585;316.99073171;318.94609756;320.90146341;322.85682927;324.81219512;326.76756098;328.72292683;330.67829268;332.63365854;334.58902439;336.54439024;338.4997561;340.45512195;342.4104878;344.36585366;346.32121951;348.27658537;350.23195122;352.18731707;354.14268293;356.09804878;358.05341463;360.00878049;361.96414634;363.9195122;365.87487805;367.8302439;369.78560976;371.74097561;373.69…	313.08;315.03536585;316.99073171;318.94609756;320.90146341;322.85682927;324.81219512;326.76756098;328.72292683;330.67829268;332.63365854;334.58902439;336.54439024;338.4997561;340.45512195;342.4104878;344.36585366;346.32121951;348.27658537;350.23195122;352.18731707;354.14268293;356.09804878;358.05341463;360.00878049;361.96414634;363.9195122;365.87487805;367.8302439;369.78560976;371.74097561;373.69…	313.08;315.03536585;316.99073171;318.94609756;320.90146341;322.85682927;324.81219512;326.76756098;328.72292683;330.67829268;332.63365854;334.58902439;336.54439024;338.4997561;340.45512195;342.4104878;344.36585366;346.32121951;348.27658537;350.23195122;352.18731707;354.14268293;356.09804878;358.05341463;360.00878049;361.96414634;363.9195122;365.87487805;367.8302439;369.78560976;371.74097561;373.69…	1.5	0	15	0.4	2.17	49	3.6	170	18	0	0.015	0.03	0.045	30
127	Drain	313.08;315.03536585;316.99073171;318.94609756;320.90146341;322.85682927;324.81219512;326.76756098;328.72292683;330.67829268;332.63365854;334.58902439;336.54439024;338.4997561;340.45512195;342.4104878;344.36585366;346.32121951;348.27658537;350.23195122;352.18731707;354.14268293;356.09804878;358.05341463;360.00878049;361.96414634;363.9195122;365.87487805;367.8302439;369.78560976;371.74097561;373.69…	313.08;315.03536585;316.99073171;318.94609756;320.90146341;322.85682927;324.81219512;326.76756098;328.72292683;330.67829268;332.63365854;334.58902439;336.54439024;338.4997561;340.45512195;342.4104878;344.36585366;346.32121951;348.27658537;350.23195122;352.18731707;354.14268293;356.09804878;358.05341463;360.00878049;361.96414634;363.9195122;365.87487805;367.8302439;369.78560976;371.74097561;373.69…	313.08;315.03536585;316.99073171;318.94609756;320.90146341;322.85682927;324.81219512;326.76756098;328.72292683;330.67829268;332.63365854;334.58902439;336.54439024;338.4997561;340.45512195;342.4104878;344.36585366;346.32121951;348.27658537;350.23195122;352.18731707;354.14268293;356.09804878;358.05341463;360.00878049;361.96414634;363.9195122;365.87487805;367.8302439;369.78560976;371.74097561;373.69…	0	0	0	0.2	0	49	2.5	85	12	0.008	0.134	0.136	0.27	17
239	Drain	313.08;315.03536585;316.99073171;318.94609756;320.90146341;322.85682927;324.81219512;326.76756098;328.72292683;330.67829268;332.63365854;334.58902439;336.54439024;338.4997561;340.45512195;342.4104878;344.36585366;346.32121951;348.27658537;350.23195122;352.18731707;354.14268293;356.09804878;358.05341463;360.00878049;361.96414634;363.9195122;365.87487805;367.8302439;369.78560976;371.74097561;373.69…	313.08;315.03536585;316.99073171;318.94609756;320.90146341;322.85682927;324.81219512;326.76756098;328.72292683;330.67829268;332.63365854;334.58902439;336.54439024;338.4997561;340.45512195;342.4104878;344.36585366;346.32121951;348.27658537;350.23195122;352.18731707;354.14268293;356.09804878;358.05341463;360.00878049;361.96414634;363.9195122;365.87487805;367.8302439;369.78560976;371.74097561;373.69…	313.08;315.03536585;316.99073171;318.94609756;320.90146341;322.85682927;324.81219512;326.76756098;328.72292683;330.67829268;332.63365854;334.58902439;336.54439024;338.4997561;340.45512195;342.4104878;344.36585366;346.32121951;348.27658537;350.23195122;352.18731707;354.14268293;356.09804878;358.05341463;360.00878049;361.96414634;363.9195122;365.87487805;367.8302439;369.78560976;371.74097561;373.69…	1.2	0.1	0	0.2	0	34	2.6	253	16	0.006	0.141	0.076	0.217	32
221	Drain	313.08;315.03536585;316.99073171;318.94609756;320.90146341;322.85682927;324.81219512;326.76756098;328.72292683;330.67829268;332.63365854;334.58902439;336.54439024;338.4997561;340.45512195;342.4104878;344.36585366;346.32121951;348.27658537;350.23195122;352.18731707;354.14268293;356.09804878;358.05341463;360.00878049;361.96414634;363.9195122;365.87487805;367.8302439;369.78560976;371.74097561;373.69…	313.08;315.03536585;316.99073171;318.94609756;320.90146341;322.85682927;324.81219512;326.76756098;328.72292683;330.67829268;332.63365854;334.58902439;336.54439024;338.4997561;340.45512195;342.4104878;344.36585366;346.32121951;348.27658537;350.23195122;352.18731707;354.14268293;356.09804878;358.05341463;360.00878049;361.96414634;363.9195122;365.87487805;367.8302439;369.78560976;371.74097561;373.69…	313.08;315.03536585;316.99073171;318.94609756;320.90146341;322.85682927;324.81219512;326.76756098;328.72292683;330.67829268;332.63365854;334.58902439;336.54439024;338.4997561;340.45512195;342.4104878;344.36585366;346.32121951;348.27658537;350.23195122;352.18731707;354.14268293;356.09804878;358.05341463;360.00878049;361.96414634;363.9195122;365.87487805;367.8302439;369.78560976;371.74097561;373.69…	0	0.1	37	0	0	50	2.8	263	106	0.01	0.059	0.203	0.262	21
180	Drain	313.08;315.03536585;316.99073171;318.94609756;320.90146341;322.85682927;324.81219512;326.76756098;328.72292683;330.67829268;332.63365854;334.58902439;336.54439024;338.4997561;340.45512195;342.4104878;344.36585366;346.32121951;348.27658537;350.23195122;352.18731707;354.14268293;356.09804878;358.05341463;360.00878049;361.96414634;363.9195122;365.87487805;367.8302439;369.78560976;371.74097561;373.69…	313.08;315.03536585;316.99073171;318.94609756;320.90146341;322.85682927;324.81219512;326.76756098;328.72292683;330.67829268;332.63365854;334.58902439;336.54439024;338.4997561;340.45512195;342.4104878;344.36585366;346.32121951;348.27658537;350.23195122;352.18731707;354.14268293;356.09804878;358.05341463;360.00878049;361.96414634;363.9195122;365.87487805;367.8302439;369.78560976;371.74097561;373.69…	313.08;315.03536585;316.99073171;318.94609756;320.90146341;322.85682927;324.81219512;326.76756098;328.72292683;330.67829268;332.63365854;334.58902439;336.54439024;338.4997561;340.45512195;342.4104878;344.36585366;346.32121951;348.27658537;350.23195122;352.18731707;354.14268293;356.09804878;358.05341463;360.00878049;361.96414634;363.9195122;365.87487805;367.8302439;369.78560976;371.74097561;373.69…	1.1	0.1	9051	0.2	2.3	29	3.7	3686	29594	0.051	0.132	0.06	0.192	192
180	Drain	313.08;315.03536585;316.99073171;318.94609756;320.90146341;322.85682927;324.81219512;326.76756098;328.72292683;330.67829268;332.63365854;334.58902439;336.54439024;338.4997561;340.45512195;342.4104878;344.36585366;346.32121951;348.27658537;350.23195122;352.18731707;354.14268293;356.09804878;358.05341463;360.00878049;361.96414634;363.9195122;365.87487805;367.8302439;369.78560976;371.74097561;373.69…	313.08;315.03536585;316.99073171;318.94609756;320.90146341;322.85682927;324.81219512;326.76756098;328.72292683;330.67829268;332.63365854;334.58902439;336.54439024;338.4997561;340.45512195;342.4104878;344.36585366;346.32121951;348.27658537;350.23195122;352.18731707;354.14268293;356.09804878;358.05341463;360.00878049;361.96414634;363.9195122;365.87487805;367.8302439;369.78560976;371.74097561;373.69…	313.08;315.03536585;316.99073171;318.94609756;320.90146341;322.85682927;324.81219512;326.76756098;328.72292683;330.67829268;332.63365854;334.58902439;336.54439024;338.4997561;340.45512195;342.4104878;344.36585366;346.32121951;348.27658537;350.23195122;352.18731707;354.14268293;356.09804878;358.05341463;360.00878049;361.96414634;363.9195122;365.87487805;367.8302439;369.78560976;371.74097561;373.69…	0	0	6993	0	0	52	2.1	1083	44555	0.008				103
113	Drain	313.08;315.03536585;316.99073171;318.94609756;320.90146341;322.85682927;324.81219512;326.76756098;328.72292683;330.67829268;332.63365854;334.58902439;336.54439024;338.4997561;340.45512195;342.4104878;344.36585366;346.32121951;348.27658537;350.23195122;352.18731707;354.14268293;356.09804878;358.05341463;360.00878049;361.96414634;363.9195122;365.87487805;367.8302439;369.78560976;371.74097561;373.69…	313.08;315.03536585;316.99073171;318.94609756;320.90146341;322.85682927;324.81219512;326.76756098;328.72292683;330.67829268;332.63365854;334.58902439;336.54439024;338.4997561;340.45512195;342.4104878;344.36585366;346.32121951;348.27658537;350.23195122;352.18731707;354.14268293;356.09804878;358.05341463;360.00878049;361.96414634;363.9195122;365.87487805;367.8302439;369.78560976;371.74097561;373.69…	313.08;315.03536585;316.99073171;318.94609756;320.90146341;322.85682927;324.81219512;326.76756098;328.72292683;330.67829268;332.63365854;334.58902439;336.54439024;338.4997561;340.45512195;342.4104878;344.36585366;346.32121951;348.27658537;350.23195122;352.18731707;354.14268293;356.09804878;358.05341463;360.00878049;361.96414634;363.9195122;365.87487805;367.8302439;369.78560976;371.74097561;373.69…	0	0	139	0.2	0	56	1.4	17	127	0	0.005	0.005	0.01	34
221	Drain	313.08;315.03536585;316.99073171;318.94609756;320.90146341;322.85682927;324.81219512;326.76756098;328.72292683;330.67829268;332.63365854;334.58902439;336.54439024;338.4997561;340.45512195;342.4104878;344.36585366;346.32121951;348.27658537;350.23195122;352.18731707;354.14268293;356.09804878;358.05341463;360.00878049;361.96414634;363.9195122;365.87487805;367.8302439;369.78560976;371.74097561;373.69…	313.08;315.03536585;316.99073171;318.94609756;320.90146341;322.85682927;324.81219512;326.76756098;328.72292683;330.67829268;332.63365854;334.58902439;336.54439024;338.4997561;340.45512195;342.4104878;344.36585366;346.32121951;348.27658537;350.23195122;352.18731707;354.14268293;356.09804878;358.05341463;360.00878049;361.96414634;363.9195122;365.87487805;367.8302439;369.78560976;371.74097561;373.69…	313.08;315.03536585;316.99073171;318.94609756;320.90146341;322.85682927;324.81219512;326.76756098;328.72292683;330.67829268;332.63365854;334.58902439;336.54439024;338.4997561;340.45512195;342.4104878;344.36585366;346.32121951;348.27658537;350.23195122;352.18731707;354.14268293;356.09804878;358.05341463;360.00878049;361.96414634;363.9195122;365.87487805;367.8302439;369.78560976;371.74097561;373.69…	0	0.2	36	0	0	56	3.2	190	139	0.003	0.061	0.093	0.154	27
239	Drain	313.08;315.03536585;316.99073171;318.94609756;320.90146341;322.85682927;324.81219512;326.76756098;328.72292683;330.67829268;332.63365854;334.58902439;336.54439024;338.4997561;340.45512195;342.4104878;344.36585366;346.32121951;348.27658537;350.23195122;352.18731707;354.14268293;356.09804878;358.05341463;360.00878049;361.96414634;363.9195122;365.87487805;367.8302439;369.78560976;371.74097561;373.69…	313.08;315.03536585;316.99073171;318.94609756;320.90146341;322.85682927;324.81219512;326.76756098;328.72292683;330.67829268;332.63365854;334.58902439;336.54439024;338.4997561;340.45512195;342.4104878;344.36585366;346.32121951;348.27658537;350.23195122;352.18731707;354.14268293;356.09804878;358.05341463;360.00878049;361.96414634;363.9195122;365.87487805;367.8302439;369.78560976;371.74097561;373.69…	313.08;315.03536585;316.99073171;318.94609756;320.90146341;322.85682927;324.81219512;326.76756098;328.72292683;330.67829268;332.63365854;334.58902439;336.54439024;338.4997561;340.45512195;342.4104878;344.36585366;346.32121951;348.27658537;350.23195122;352.18731707;354.14268293;356.09804878;358.05341463;360.00878049;361.96414634;363.9195122;365.87487805;367.8302439;369.78560976;371.74097561;373.69…	1.6	0.1	10	0.2	2.45	42	3.2	434	23	0.001	0.189	0.09	0.279	50
104	Drain	313.08;315.03536585;316.99073171;318.94609756;320.90146341;322.85682927;324.81219512;326.76756098;328.72292683;330.67829268;332.63365854;334.58902439;336.54439024;338.4997561;340.45512195;342.4104878;344.36585366;346.32121951;348.27658537;350.23195122;352.18731707;354.14268293;356.09804878;358.05341463;360.00878049;361.96414634;363.9195122;365.87487805;367.8302439;369.78560976;371.74097561;373.69…	313.08;315.03536585;316.99073171;318.94609756;320.90146341;322.85682927;324.81219512;326.76756098;328.72292683;330.67829268;332.63365854;334.58902439;336.54439024;338.4997561;340.45512195;342.4104878;344.36585366;346.32121951;348.27658537;350.23195122;352.18731707;354.14268293;356.09804878;358.05341463;360.00878049;361.96414634;363.9195122;365.87487805;367.8302439;369.78560976;371.74097561;373.69…	313.08;315.03536585;316.99073171;318.94609756;320.90146341;322.85682927;324.81219512;326.76756098;328.72292683;330.67829268;332.63365854;334.58902439;336.54439024;338.4997561;340.45512195;342.4104878;344.36585366;346.32121951;348.27658537;350.23195122;352.18731707;354.14268293;356.09804878;358.05341463;360.00878049;361.96414634;363.9195122;365.87487805;367.8302439;369.78560976;371.74097561;373.69…	0		0	0	0	26	2.1	27391	23					0
183	Drain	313.08;315.03536585;316.99073171;318.94609756;320.90146341;322.85682927;324.81219512;326.76756098;328.72292683;330.67829268;332.63365854;334.58902439;336.54439024;338.4997561;340.45512195;342.4104878;344.36585366;346.32121951;348.27658537;350.23195122;352.18731707;354.14268293;356.09804878;358.05341463;360.00878049;361.96414634;363.9195122;365.87487805;367.8302439;369.78560976;371.74097561;373.69…	313.08;315.03536585;316.99073171;318.94609756;320.90146341;322.85682927;324.81219512;326.76756098;328.72292683;330.67829268;332.63365854;334.58902439;336.54439024;338.4997561;340.45512195;342.4104878;344.36585366;346.32121951;348.27658537;350.23195122;352.18731707;354.14268293;356.09804878;358.05341463;360.00878049;361.96414634;363.9195122;365.87487805;367.8302439;369.78560976;371.74097561;373.69…	313.08;315.03536585;316.99073171;318.94609756;320.90146341;322.85682927;324.81219512;326.76756098;328.72292683;330.67829268;332.63365854;334.58902439;336.54439024;338.4997561;340.45512195;342.4104878;344.36585366;346.32121951;348.27658537;350.23195122;352.18731707;354.14268293;356.09804878;358.05341463;360.00878049;361.96414634;363.9195122;365.87487805;367.8302439;369.78560976;371.74097561;373.69…	3.1	0.3	48	1.1	4.28	37	3.8	1068	51	0.016	0.332	0.522	0.854	79
215	Drain	313.08;315.03536585;316.99073171;318.94609756;320.90146341;322.85682927;324.81219512;326.76756098;328.72292683;330.67829268;332.63365854;334.58902439;336.54439024;338.4997561;340.45512195;342.4104878;344.36585366;346.32121951;348.27658537;350.23195122;352.18731707;354.14268293;356.09804878;358.05341463;360.00878049;361.96414634;363.9195122;365.87487805;367.8302439;369.78560976;371.74097561;373.69…	313.08;315.03536585;316.99073171;318.94609756;320.90146341;322.85682927;324.81219512;326.76756098;328.72292683;330.67829268;332.63365854;334.58902439;336.54439024;338.4997561;340.45512195;342.4104878;344.36585366;346.32121951;348.27658537;350.23195122;352.18731707;354.14268293;356.09804878;358.05341463;360.00878049;361.96414634;363.9195122;365.87487805;367.8302439;369.78560976;371.74097561;373.69…	313.08;315.03536585;316.99073171;318.94609756;320.90146341;322.85682927;324.81219512;326.76756098;328.72292683;330.67829268;332.63365854;334.58902439;336.54439024;338.4997561;340.45512195;342.4104878;344.36585366;346.32121951;348.27658537;350.23195122;352.18731707;354.14268293;356.09804878;358.05341463;360.00878049;361.96414634;363.9195122;365.87487805;367.8302439;369.78560976;371.74097561;373.69…	0	0.3	13	0.5	0	0	2.9	625	10	0.09	0.039	0.26	0.299	28
127	Drain	313.08;315.03536585;316.99073171;318.94609756;320.90146341;322.85682927;324.81219512;326.76756098;328.72292683;330.67829268;332.63365854;334.58902439;336.54439024;338.4997561;340.45512195;342.4104878;344.36585366;346.32121951;348.27658537;350.23195122;352.18731707;354.14268293;356.09804878;358.05341463;360.00878049;361.96414634;363.9195122;365.87487805;367.8302439;369.78560976;371.74097561;373.69…	313.08;315.03536585;316.99073171;318.94609756;320.90146341;322.85682927;324.81219512;326.76756098;328.72292683;330.67829268;332.63365854;334.58902439;336.54439024;338.4997561;340.45512195;342.4104878;344.36585366;346.32121951;348.27658537;350.23195122;352.18731707;354.14268293;356.09804878;358.05341463;360.00878049;361.96414634;363.9195122;365.87487805;367.8302439;369.78560976;371.74097561;373.69…	313.08;315.03536585;316.99073171;318.94609756;320.90146341;322.85682927;324.81219512;326.76756098;328.72292683;330.67829268;332.63365854;334.58902439;336.54439024;338.4997561;340.45512195;342.4104878;344.36585366;346.32121951;348.27658537;350.23195122;352.18731707;354.14268293;356.09804878;358.05341463;360.00878049;361.96414634;363.9195122;365.87487805;367.8302439;369.78560976;371.74097561;373.69…	1.4	0.1	18	0.7	2.15	78	4.1	354	20	0.009	0.063	0.153	0.216	41
102	Drain	313.08;315.03536585;316.99073171;318.94609756;320.90146341;322.85682927;324.81219512;326.76756098;328.72292683;330.67829268;332.63365854;334.58902439;336.54439024;338.4997561;340.45512195;342.4104878;344.36585366;346.32121951;348.27658537;350.23195122;352.18731707;354.14268293;356.09804878;358.05341463;360.00878049;361.96414634;363.9195122;365.87487805;367.8302439;369.78560976;371.74097561;373.69…	313.08;315.03536585;316.99073171;318.94609756;320.90146341;322.85682927;324.81219512;326.76756098;328.72292683;330.67829268;332.63365854;334.58902439;336.54439024;338.4997561;340.45512195;342.4104878;344.36585366;346.32121951;348.27658537;350.23195122;352.18731707;354.14268293;356.09804878;358.05341463;360.00878049;361.96414634;363.9195122;365.87487805;367.8302439;369.78560976;371.74097561;373.69…	313.08;315.03536585;316.99073171;318.94609756;320.90146341;322.85682927;324.81219512;326.76756098;328.72292683;330.67829268;332.63365854;334.58902439;336.54439024;338.4997561;340.45512195;342.4104878;344.36585366;346.32121951;348.27658537;350.23195122;352.18731707;354.14268293;356.09804878;358.05341463;360.00878049;361.96414634;363.9195122;365.87487805;367.8302439;369.78560976;371.74097561;373.69…	4.9	5.1	0	0	6.42	22	0.9	2326	72	1.468	0.005	0.042	0.047	183
137	Drain	313.08;315.03536585;316.99073171;318.94609756;320.90146341;322.85682927;324.81219512;326.76756098;328.72292683;330.67829268;332.63365854;334.58902439;336.54439024;338.4997561;340.45512195;342.4104878;344.36585366;346.32121951;348.27658537;350.23195122;352.18731707;354.14268293;356.09804878;358.05341463;360.00878049;361.96414634;363.9195122;365.87487805;367.8302439;369.78560976;371.74097561;373.69…	313.08;315.03536585;316.99073171;318.94609756;320.90146341;322.85682927;324.81219512;326.76756098;328.72292683;330.67829268;332.63365854;334.58902439;336.54439024;338.4997561;340.45512195;342.4104878;344.36585366;346.32121951;348.27658537;350.23195122;352.18731707;354.14268293;356.09804878;358.05341463;360.00878049;361.96414634;363.9195122;365.87487805;367.8302439;369.78560976;371.74097561;373.69…	313.08;315.03536585;316.99073171;318.94609756;320.90146341;322.85682927;324.81219512;326.76756098;328.72292683;330.67829268;332.63365854;334.58902439;336.54439024;338.4997561;340.45512195;342.4104878;344.36585366;346.32121951;348.27658537;350.23195122;352.18731707;354.14268293;356.09804878;358.05341463;360.00878049;361.96414634;363.9195122;365.87487805;367.8302439;369.78560976;371.74097561;373.69…	0	0	0	0.2	0	20	0	0	0	0.004	0.087	0.583	0.67	35
239	Drain	313.08;315.03536585;316.99073171;318.94609756;320.90146341;322.85682927;324.81219512;326.76756098;328.72292683;330.67829268;332.63365854;334.58902439;336.54439024;338.4997561;340.45512195;342.4104878;344.36585366;346.32121951;348.27658537;350.23195122;352.18731707;354.14268293;356.09804878;358.05341463;360.00878049;361.96414634;363.9195122;365.87487805;367.8302439;369.78560976;371.74097561;373.69…	313.08;315.03536585;316.99073171;318.94609756;320.90146341;322.85682927;324.81219512;326.76756098;328.72292683;330.67829268;332.63365854;334.58902439;336.54439024;338.4997561;340.45512195;342.4104878;344.36585366;346.32121951;348.27658537;350.23195122;352.18731707;354.14268293;356.09804878;358.05341463;360.00878049;361.96414634;363.9195122;365.87487805;367.8302439;369.78560976;371.74097561;373.69…	313.08;315.03536585;316.99073171;318.94609756;320.90146341;322.85682927;324.81219512;326.76756098;328.72292683;330.67829268;332.63365854;334.58902439;336.54439024;338.4997561;340.45512195;342.4104878;344.36585366;346.32121951;348.27658537;350.23195122;352.18731707;354.14268293;356.09804878;358.05341463;360.00878049;361.96414634;363.9195122;365.87487805;367.8302439;369.78560976;371.74097561;373.69…	1.9	0	0	0.6	2.89	89	4.7	316	11	0.002	0.085	0.101	0.186	64
239	Drain	313.08;315.03536585;316.99073171;318.94609756;320.90146341;322.85682927;324.81219512;326.76756098;328.72292683;330.67829268;332.63365854;334.58902439;336.54439024;338.4997561;340.45512195;342.4104878;344.36585366;346.32121951;348.27658537;350.23195122;352.18731707;354.14268293;356.09804878;358.05341463;360.00878049;361.96414634;363.9195122;365.87487805;367.8302439;369.78560976;371.74097561;373.69…	313.08;315.03536585;316.99073171;318.94609756;320.90146341;322.85682927;324.81219512;326.76756098;328.72292683;330.67829268;332.63365854;334.58902439;336.54439024;338.4997561;340.45512195;342.4104878;344.36585366;346.32121951;348.27658537;350.23195122;352.18731707;354.14268293;356.09804878;358.05341463;360.00878049;361.96414634;363.9195122;365.87487805;367.8302439;369.78560976;371.74097561;373.69…	313.08;315.03536585;316.99073171;318.94609756;320.90146341;322.85682927;324.81219512;326.76756098;328.72292683;330.67829268;332.63365854;334.58902439;336.54439024;338.4997561;340.45512195;342.4104878;344.36585366;346.32121951;348.27658537;350.23195122;352.18731707;354.14268293;356.09804878;358.05341463;360.00878049;361.96414634;363.9195122;365.87487805;367.8302439;369.78560976;371.74097561;373.69…	1.7	0.2	12	0.7	2.36	71	5.1	650	22	0.037	0.038	0.197	0.235	46
140	Drain	313.08;315.03536585;316.99073171;318.94609756;320.90146341;322.85682927;324.81219512;326.76756098;328.72292683;330.67829268;332.63365854;334.58902439;336.54439024;338.4997561;340.45512195;342.4104878;344.36585366;346.32121951;348.27658537;350.23195122;352.18731707;354.14268293;356.09804878;358.05341463;360.00878049;361.96414634;363.9195122;365.87487805;367.8302439;369.78560976;371.74097561;373.69…	313.08;315.03536585;316.99073171;318.94609756;320.90146341;322.85682927;324.81219512;326.76756098;328.72292683;330.67829268;332.63365854;334.58902439;336.54439024;338.4997561;340.45512195;342.4104878;344.36585366;346.32121951;348.27658537;350.23195122;352.18731707;354.14268293;356.09804878;358.05341463;360.00878049;361.96414634;363.9195122;365.87487805;367.8302439;369.78560976;371.74097561;373.69…	313.08;315.03536585;316.99073171;318.94609756;320.90146341;322.85682927;324.81219512;326.76756098;328.72292683;330.67829268;332.63365854;334.58902439;336.54439024;338.4997561;340.45512195;342.4104878;344.36585366;346.32121951;348.27658537;350.23195122;352.18731707;354.14268293;356.09804878;358.05341463;360.00878049;361.96414634;363.9195122;365.87487805;367.8302439;369.78560976;371.74097561;373.69…	2.2	0.1	124	0	3.22	12	2.7	654	37	0.022	1.07	2.494	3.564
140	Drain	313.08;315.03536585;316.99073171;318.94609756;320.90146341;322.85682927;324.81219512;326.76756098;328.72292683;330.67829268;332.63365854;334.58902439;336.54439024;338.4997561;340.45512195;342.4104878;344.36585366;346.32121951;348.27658537;350.23195122;352.18731707;354.14268293;356.09804878;358.05341463;360.00878049;361.96414634;363.9195122;365.87487805;367.8302439;369.78560976;371.74097561;373.69…	313.08;315.03536585;316.99073171;318.94609756;320.90146341;322.85682927;324.81219512;326.76756098;328.72292683;330.67829268;332.63365854;334.58902439;336.54439024;338.4997561;340.45512195;342.4104878;344.36585366;346.32121951;348.27658537;350.23195122;352.18731707;354.14268293;356.09804878;358.05341463;360.00878049;361.96414634;363.9195122;365.87487805;367.8302439;369.78560976;371.74097561;373.69…	313.08;315.03536585;316.99073171;318.94609756;320.90146341;322.85682927;324.81219512;326.76756098;328.72292683;330.67829268;332.63365854;334.58902439;336.54439024;338.4997561;340.45512195;342.4104878;344.36585366;346.32121951;348.27658537;350.23195122;352.18731707;354.14268293;356.09804878;358.05341463;360.00878049;361.96414634;363.9195122;365.87487805;367.8302439;369.78560976;371.74097561;373.69…	1.6	0	33	0.2	2.51	38	1.2	245	16	0.003	0.264	0.14	0.404	24
100	Drain	313.08;315.03536585;316.99073171;318.94609756;320.90146341;322.85682927;324.81219512;326.76756098;328.72292683;330.67829268;332.63365854;334.58902439;336.54439024;338.4997561;340.45512195;342.4104878;344.36585366;346.32121951;348.27658537;350.23195122;352.18731707;354.14268293;356.09804878;358.05341463;360.00878049;361.96414634;363.9195122;365.87487805;367.8302439;369.78560976;371.74097561;373.69…	313.08;315.03536585;316.99073171;318.94609756;320.90146341;322.85682927;324.81219512;326.76756098;328.72292683;330.67829268;332.63365854;334.58902439;336.54439024;338.4997561;340.45512195;342.4104878;344.36585366;346.32121951;348.27658537;350.23195122;352.18731707;354.14268293;356.09804878;358.05341463;360.00878049;361.96414634;363.9195122;365.87487805;367.8302439;369.78560976;371.74097561;373.69…	313.08;315.03536585;316.99073171;318.94609756;320.90146341;322.85682927;324.81219512;326.76756098;328.72292683;330.67829268;332.63365854;334.58902439;336.54439024;338.4997561;340.45512195;342.4104878;344.36585366;346.32121951;348.27658537;350.23195122;352.18731707;354.14268293;356.09804878;358.05341463;360.00878049;361.96414634;363.9195122;365.87487805;367.8302439;369.78560976;371.74097561;373.69…	2.2		13	1.3	3.1	49	4.1	1238	34					54
268	Drain	313.08;315.03536585;316.99073171;318.94609756;320.90146341;322.85682927;324.81219512;326.76756098;328.72292683;330.67829268;332.63365854;334.58902439;336.54439024;338.4997561;340.45512195;342.4104878;344.36585366;346.32121951;348.27658537;350.23195122;352.18731707;354.14268293;356.09804878;358.05341463;360.00878049;361.96414634;363.9195122;365.87487805;367.8302439;369.78560976;371.74097561;373.69…	313.08;315.03536585;316.99073171;318.94609756;320.90146341;322.85682927;324.81219512;326.76756098;328.72292683;330.67829268;332.63365854;334.58902439;336.54439024;338.4997561;340.45512195;342.4104878;344.36585366;346.32121951;348.27658537;350.23195122;352.18731707;354.14268293;356.09804878;358.05341463;360.00878049;361.96414634;363.9195122;365.87487805;367.8302439;369.78560976;371.74097561;373.69…	313.08;315.03536585;316.99073171;318.94609756;320.90146341;322.85682927;324.81219512;326.76756098;328.72292683;330.67829268;332.63365854;334.58902439;336.54439024;338.4997561;340.45512195;342.4104878;344.36585366;346.32121951;348.27658537;350.23195122;352.18731707;354.14268293;356.09804878;358.05341463;360.00878049;361.96414634;363.9195122;365.87487805;367.8302439;369.78560976;371.74097561;373.69…	1	0	56	0.7	0	75	3.2	110	68	0	0.001	0.001	0.002	43
189	Drain	313.08;315.03536585;316.99073171;318.94609756;320.90146341;322.85682927;324.81219512;326.76756098;328.72292683;330.67829268;332.63365854;334.58902439;336.54439024;338.4997561;340.45512195;342.4104878;344.36585366;346.32121951;348.27658537;350.23195122;352.18731707;354.14268293;356.09804878;358.05341463;360.00878049;361.96414634;363.9195122;365.87487805;367.8302439;369.78560976;371.74097561;373.69…	313.08;315.03536585;316.99073171;318.94609756;320.90146341;322.85682927;324.81219512;326.76756098;328.72292683;330.67829268;332.63365854;334.58902439;336.54439024;338.4997561;340.45512195;342.4104878;344.36585366;346.32121951;348.27658537;350.23195122;352.18731707;354.14268293;356.09804878;358.05341463;360.00878049;361.96414634;363.9195122;365.87487805;367.8302439;369.78560976;371.74097561;373.69…	313.08;315.03536585;316.99073171;318.94609756;320.90146341;322.85682927;324.81219512;326.76756098;328.72292683;330.67829268;332.63365854;334.58902439;336.54439024;338.4997561;340.45512195;342.4104878;344.36585366;346.32121951;348.27658537;350.23195122;352.18731707;354.14268293;356.09804878;358.05341463;360.00878049;361.96414634;363.9195122;365.87487805;367.8302439;369.78560976;371.74097561;373.69…	0	0	0	0	0	0	2.7	207	16	0.003	0.008	0.047	0.055	31
234	Drain	313.08;315.03536585;316.99073171;318.94609756;320.90146341;322.85682927;324.81219512;326.76756098;328.72292683;330.67829268;332.63365854;334.58902439;336.54439024;338.4997561;340.45512195;342.4104878;344.36585366;346.32121951;348.27658537;350.23195122;352.18731707;354.14268293;356.09804878;358.05341463;360.00878049;361.96414634;363.9195122;365.87487805;367.8302439;369.78560976;371.74097561;373.69…	313.08;315.03536585;316.99073171;318.94609756;320.90146341;322.85682927;324.81219512;326.76756098;328.72292683;330.67829268;332.63365854;334.58902439;336.54439024;338.4997561;340.45512195;342.4104878;344.36585366;346.32121951;348.27658537;350.23195122;352.18731707;354.14268293;356.09804878;358.05341463;360.00878049;361.96414634;363.9195122;365.87487805;367.8302439;369.78560976;371.74097561;373.69…	313.08;315.03536585;316.99073171;318.94609756;320.90146341;322.85682927;324.81219512;326.76756098;328.72292683;330.67829268;332.63365854;334.58902439;336.54439024;338.4997561;340.45512195;342.4104878;344.36585366;346.32121951;348.27658537;350.23195122;352.18731707;354.14268293;356.09804878;358.05341463;360.00878049;361.96414634;363.9195122;365.87487805;367.8302439;369.78560976;371.74097561;373.69…	1.9	0.3	18	0.4	2.69	63	5.3	839	27	0.003	0	0.002	0.002	37
216	Drain	313.08;315.03536585;316.99073171;318.94609756;320.90146341;322.85682927;324.81219512;326.76756098;328.72292683;330.67829268;332.63365854;334.58902439;336.54439024;338.4997561;340.45512195;342.4104878;344.36585366;346.32121951;348.27658537;350.23195122;352.18731707;354.14268293;356.09804878;358.05341463;360.00878049;361.96414634;363.9195122;365.87487805;367.8302439;369.78560976;371.74097561;373.69…	313.08;315.03536585;316.99073171;318.94609756;320.90146341;322.85682927;324.81219512;326.76756098;328.72292683;330.67829268;332.63365854;334.58902439;336.54439024;338.4997561;340.45512195;342.4104878;344.36585366;346.32121951;348.27658537;350.23195122;352.18731707;354.14268293;356.09804878;358.05341463;360.00878049;361.96414634;363.9195122;365.87487805;367.8302439;369.78560976;371.74097561;373.69…	313.08;315.03536585;316.99073171;318.94609756;320.90146341;322.85682927;324.81219512;326.76756098;328.72292683;330.67829268;332.63365854;334.58902439;336.54439024;338.4997561;340.45512195;342.4104878;344.36585366;346.32121951;348.27658537;350.23195122;352.18731707;354.14268293;356.09804878;358.05341463;360.00878049;361.96414634;363.9195122;365.87487805;367.8302439;369.78560976;371.74097561;373.69…	3	0.6	334	1.1	4.13	13	4.1	3616	33	0.018	0.13	4.767	4.897	52
266	Drain	313.08;315.03536585;316.99073171;318.94609756;320.90146341;322.85682927;324.81219512;326.76756098;328.72292683;330.67829268;332.63365854;334.58902439;336.54439024;338.4997561;340.45512195;342.4104878;344.36585366;346.32121951;348.27658537;350.23195122;352.18731707;354.14268293;356.09804878;358.05341463;360.00878049;361.96414634;363.9195122;365.87487805;367.8302439;369.78560976;371.74097561;373.69…	313.08;315.03536585;316.99073171;318.94609756;320.90146341;322.85682927;324.81219512;326.76756098;328.72292683;330.67829268;332.63365854;334.58902439;336.54439024;338.4997561;340.45512195;342.4104878;344.36585366;346.32121951;348.27658537;350.23195122;352.18731707;354.14268293;356.09804878;358.05341463;360.00878049;361.96414634;363.9195122;365.87487805;367.8302439;369.78560976;371.74097561;373.69…	313.08;315.03536585;316.99073171;318.94609756;320.90146341;322.85682927;324.81219512;326.76756098;328.72292683;330.67829268;332.63365854;334.58902439;336.54439024;338.4997561;340.45512195;342.4104878;344.36585366;346.32121951;348.27658537;350.23195122;352.18731707;354.14268293;356.09804878;358.05341463;360.00878049;361.96414634;363.9195122;365.87487805;367.8302439;369.78560976;371.74097561;373.69…	1.5	0.1	2977	0.2	2.44	82	2.3	1138	16553	0	0.003	0.006	0.009	33
104	Drain	313.08;315.03536585;316.99073171;318.94609756;320.90146341;322.85682927;324.81219512;326.76756098;328.72292683;330.67829268;332.63365854;334.58902439;336.54439024;338.4997561;340.45512195;342.4104878;344.36585366;346.32121951;348.27658537;350.23195122;352.18731707;354.14268293;356.09804878;358.05341463;360.00878049;361.96414634;363.9195122;365.87487805;367.8302439;369.78560976;371.74097561;373.69…	313.08;315.03536585;316.99073171;318.94609756;320.90146341;322.85682927;324.81219512;326.76756098;328.72292683;330.67829268;332.63365854;334.58902439;336.54439024;338.4997561;340.45512195;342.4104878;344.36585366;346.32121951;348.27658537;350.23195122;352.18731707;354.14268293;356.09804878;358.05341463;360.00878049;361.96414634;363.9195122;365.87487805;367.8302439;369.78560976;371.74097561;373.69…	313.08;315.03536585;316.99073171;318.94609756;320.90146341;322.85682927;324.81219512;326.76756098;328.72292683;330.67829268;332.63365854;334.58902439;336.54439024;338.4997561;340.45512195;342.4104878;344.36585366;346.32121951;348.27658537;350.23195122;352.18731707;354.14268293;356.09804878;358.05341463;360.00878049;361.96414634;363.9195122;365.87487805;367.8302439;369.78560976;371.74097561;373.69…	0		0	0	0	23	2.1	13710	23					12
104	Drain	313.08;315.03536585;316.99073171;318.94609756;320.90146341;322.85682927;324.81219512;326.76756098;328.72292683;330.67829268;332.63365854;334.58902439;336.54439024;338.4997561;340.45512195;342.4104878;344.36585366;346.32121951;348.27658537;350.23195122;352.18731707;354.14268293;356.09804878;358.05341463;360.00878049;361.96414634;363.9195122;365.87487805;367.8302439;369.78560976;371.74097561;373.69…	313.08;315.03536585;316.99073171;318.94609756;320.90146341;322.85682927;324.81219512;326.76756098;328.72292683;330.67829268;332.63365854;334.58902439;336.54439024;338.4997561;340.45512195;342.4104878;344.36585366;346.32121951;348.27658537;350.23195122;352.18731707;354.14268293;356.09804878;358.05341463;360.00878049;361.96414634;363.9195122;365.87487805;367.8302439;369.78560976;371.74097561;373.69…	313.08;315.03536585;316.99073171;318.94609756;320.90146341;322.85682927;324.81219512;326.76756098;328.72292683;330.67829268;332.63365854;334.58902439;336.54439024;338.4997561;340.45512195;342.4104878;344.36585366;346.32121951;348.27658537;350.23195122;352.18731707;354.14268293;356.09804878;358.05341463;360.00878049;361.96414634;363.9195122;365.87487805;367.8302439;369.78560976;371.74097561;373.69…	0		9	0	0	33	1.3	13436	19					0
240	Drain	313.08;315.03536585;316.99073171;318.94609756;320.90146341;322.85682927;324.81219512;326.76756098;328.72292683;330.67829268;332.63365854;334.58902439;336.54439024;338.4997561;340.45512195;342.4104878;344.36585366;346.32121951;348.27658537;350.23195122;352.18731707;354.14268293;356.09804878;358.05341463;360.00878049;361.96414634;363.9195122;365.87487805;367.8302439;369.78560976;371.74097561;373.69…	313.08;315.03536585;316.99073171;318.94609756;320.90146341;322.85682927;324.81219512;326.76756098;328.72292683;330.67829268;332.63365854;334.58902439;336.54439024;338.4997561;340.45512195;342.4104878;344.36585366;346.32121951;348.27658537;350.23195122;352.18731707;354.14268293;356.09804878;358.05341463;360.00878049;361.96414634;363.9195122;365.87487805;367.8302439;369.78560976;371.74097561;373.69…	313.08;315.03536585;316.99073171;318.94609756;320.90146341;322.85682927;324.81219512;326.76756098;328.72292683;330.67829268;332.63365854;334.58902439;336.54439024;338.4997561;340.45512195;342.4104878;344.36585366;346.32121951;348.27658537;350.23195122;352.18731707;354.14268293;356.09804878;358.05341463;360.00878049;361.96414634;363.9195122;365.87487805;367.8302439;369.78560976;371.74097561;373.69…	3.4	0.4	35	0.7	4.8	33	6.4	3900	38	0.009	0.008	0.028	0.036	53
120	Drain	313.08;315.03536585;316.99073171;318.94609756;320.90146341;322.85682927;324.81219512;326.76756098;328.72292683;330.67829268;332.63365854;334.58902439;336.54439024;338.4997561;340.45512195;342.4104878;344.36585366;346.32121951;348.27658537;350.23195122;352.18731707;354.14268293;356.09804878;358.05341463;360.00878049;361.96414634;363.9195122;365.87487805;367.8302439;369.78560976;371.74097561;373.69…	313.08;315.03536585;316.99073171;318.94609756;320.90146341;322.85682927;324.81219512;326.76756098;328.72292683;330.67829268;332.63365854;334.58902439;336.54439024;338.4997561;340.45512195;342.4104878;344.36585366;346.32121951;348.27658537;350.23195122;352.18731707;354.14268293;356.09804878;358.05341463;360.00878049;361.96414634;363.9195122;365.87487805;367.8302439;369.78560976;371.74097561;373.69…	313.08;315.03536585;316.99073171;318.94609756;320.90146341;322.85682927;324.81219512;326.76756098;328.72292683;330.67829268;332.63365854;334.58902439;336.54439024;338.4997561;340.45512195;342.4104878;344.36585366;346.32121951;348.27658537;350.23195122;352.18731707;354.14268293;356.09804878;358.05341463;360.00878049;361.96414634;363.9195122;365.87487805;367.8302439;369.78560976;371.74097561;373.69…	2.3	0.5	28	0.9	3.47	22	4.8	1742	44	0.009	0.02	0.063	0.083	44
246	Drain	313.08;315.03536585;316.99073171;318.94609756;320.90146341;322.85682927;324.81219512;326.76756098;328.72292683;330.67829268;332.63365854;334.58902439;336.54439024;338.4997561;340.45512195;342.4104878;344.36585366;346.32121951;348.27658537;350.23195122;352.18731707;354.14268293;356.09804878;358.05341463;360.00878049;361.96414634;363.9195122;365.87487805;367.8302439;369.78560976;371.74097561;373.69…	313.08;315.03536585;316.99073171;318.94609756;320.90146341;322.85682927;324.81219512;326.76756098;328.72292683;330.67829268;332.63365854;334.58902439;336.54439024;338.4997561;340.45512195;342.4104878;344.36585366;346.32121951;348.27658537;350.23195122;352.18731707;354.14268293;356.09804878;358.05341463;360.00878049;361.96414634;363.9195122;365.87487805;367.8302439;369.78560976;371.74097561;373.69…	313.08;315.03536585;316.99073171;318.94609756;320.90146341;322.85682927;324.81219512;326.76756098;328.72292683;330.67829268;332.63365854;334.58902439;336.54439024;338.4997561;340.45512195;342.4104878;344.36585366;346.32121951;348.27658537;350.23195122;352.18731707;354.14268293;356.09804878;358.05341463;360.00878049;361.96414634;363.9195122;365.87487805;367.8302439;369.78560976;371.74097561;373.69…	1.1	0	22	0.3	0	131	10.4	55	35	0	0.001	0.001	0.002	31
246	Drain	313.08;315.03536585;316.99073171;318.94609756;320.90146341;322.85682927;324.81219512;326.76756098;328.72292683;330.67829268;332.63365854;334.58902439;336.54439024;338.4997561;340.45512195;342.4104878;344.36585366;346.32121951;348.27658537;350.23195122;352.18731707;354.14268293;356.09804878;358.05341463;360.00878049;361.96414634;363.9195122;365.87487805;367.8302439;369.78560976;371.74097561;373.69…	313.08;315.03536585;316.99073171;318.94609756;320.90146341;322.85682927;324.81219512;326.76756098;328.72292683;330.67829268;332.63365854;334.58902439;336.54439024;338.4997561;340.45512195;342.4104878;344.36585366;346.32121951;348.27658537;350.23195122;352.18731707;354.14268293;356.09804878;358.05341463;360.00878049;361.96414634;363.9195122;365.87487805;367.8302439;369.78560976;371.74097561;373.69…	313.08;315.03536585;316.99073171;318.94609756;320.90146341;322.85682927;324.81219512;326.76756098;328.72292683;330.67829268;332.63365854;334.58902439;336.54439024;338.4997561;340.45512195;342.4104878;344.36585366;346.32121951;348.27658537;350.23195122;352.18731707;354.14268293;356.09804878;358.05341463;360.00878049;361.96414634;363.9195122;365.87487805;367.8302439;369.78560976;371.74097561;373.69…	1.2	0	21	0.2	0	110	9.5	142	22	0	0.006	0.001	0.007	29
198	Drain	313.08;315.03536585;316.99073171;318.94609756;320.90146341;322.85682927;324.81219512;326.76756098;328.72292683;330.67829268;332.63365854;334.58902439;336.54439024;338.4997561;340.45512195;342.4104878;344.36585366;346.32121951;348.27658537;350.23195122;352.18731707;354.14268293;356.09804878;358.05341463;360.00878049;361.96414634;363.9195122;365.87487805;367.8302439;369.78560976;371.74097561;373.69…	313.08;315.03536585;316.99073171;318.94609756;320.90146341;322.85682927;324.81219512;326.76756098;328.72292683;330.67829268;332.63365854;334.58902439;336.54439024;338.4997561;340.45512195;342.4104878;344.36585366;346.32121951;348.27658537;350.23195122;352.18731707;354.14268293;356.09804878;358.05341463;360.00878049;361.96414634;363.9195122;365.87487805;367.8302439;369.78560976;371.74097561;373.69…	313.08;315.03536585;316.99073171;318.94609756;320.90146341;322.85682927;324.81219512;326.76756098;328.72292683;330.67829268;332.63365854;334.58902439;336.54439024;338.4997561;340.45512195;342.4104878;344.36585366;346.32121951;348.27658537;350.23195122;352.18731707;354.14268293;356.09804878;358.05341463;360.00878049;361.96414634;363.9195122;365.87487805;367.8302439;369.78560976;371.74097561;373.69…	0	0.2	15	45.7	0	21	1.7	27	53	0.01	0.009	0.074	0.083	64
172	Drain	313.08;315.03536585;316.99073171;318.94609756;320.90146341;322.85682927;324.81219512;326.76756098;328.72292683;330.67829268;332.63365854;334.58902439;336.54439024;338.4997561;340.45512195;342.4104878;344.36585366;346.32121951;348.27658537;350.23195122;352.18731707;354.14268293;356.09804878;358.05341463;360.00878049;361.96414634;363.9195122;365.87487805;367.8302439;369.78560976;371.74097561;373.69…	313.08;315.03536585;316.99073171;318.94609756;320.90146341;322.85682927;324.81219512;326.76756098;328.72292683;330.67829268;332.63365854;334.58902439;336.54439024;338.4997561;340.45512195;342.4104878;344.36585366;346.32121951;348.27658537;350.23195122;352.18731707;354.14268293;356.09804878;358.05341463;360.00878049;361.96414634;363.9195122;365.87487805;367.8302439;369.78560976;371.74097561;373.69…	313.08;315.03536585;316.99073171;318.94609756;320.90146341;322.85682927;324.81219512;326.76756098;328.72292683;330.67829268;332.63365854;334.58902439;336.54439024;338.4997561;340.45512195;342.4104878;344.36585366;346.32121951;348.27658537;350.23195122;352.18731707;354.14268293;356.09804878;358.05341463;360.00878049;361.96414634;363.9195122;365.87487805;367.8302439;369.78560976;371.74097561;373.69…	2	0.2	31	1.3	2.96	0	5.4	2080	22	0.019	0.075	0.621	0.696	48
172	Drain	313.08;315.03536585;316.99073171;318.94609756;320.90146341;322.85682927;324.81219512;326.76756098;328.72292683;330.67829268;332.63365854;334.58902439;336.54439024;338.4997561;340.45512195;342.4104878;344.36585366;346.32121951;348.27658537;350.23195122;352.18731707;354.14268293;356.09804878;358.05341463;360.00878049;361.96414634;363.9195122;365.87487805;367.8302439;369.78560976;371.74097561;373.69…	313.08;315.03536585;316.99073171;318.94609756;320.90146341;322.85682927;324.81219512;326.76756098;328.72292683;330.67829268;332.63365854;334.58902439;336.54439024;338.4997561;340.45512195;342.4104878;344.36585366;346.32121951;348.27658537;350.23195122;352.18731707;354.14268293;356.09804878;358.05341463;360.00878049;361.96414634;363.9195122;365.87487805;367.8302439;369.78560976;371.74097561;373.69…	313.08;315.03536585;316.99073171;318.94609756;320.90146341;322.85682927;324.81219512;326.76756098;328.72292683;330.67829268;332.63365854;334.58902439;336.54439024;338.4997561;340.45512195;342.4104878;344.36585366;346.32121951;348.27658537;350.23195122;352.18731707;354.14268293;356.09804878;358.05341463;360.00878049;361.96414634;363.9195122;365.87487805;367.8302439;369.78560976;371.74097561;373.69…	1.8	1.9	34	0.7	3.23	0	3.7	7720	20	0.102	0.427	3.396	3.823	56
199	Drain	313.08;315.03536585;316.99073171;318.94609756;320.90146341;322.85682927;324.81219512;326.76756098;328.72292683;330.67829268;332.63365854;334.58902439;336.54439024;338.4997561;340.45512195;342.4104878;344.36585366;346.32121951;348.27658537;350.23195122;352.18731707;354.14268293;356.09804878;358.05341463;360.00878049;361.96414634;363.9195122;365.87487805;367.8302439;369.78560976;371.74097561;373.69…	313.08;315.03536585;316.99073171;318.94609756;320.90146341;322.85682927;324.81219512;326.76756098;328.72292683;330.67829268;332.63365854;334.58902439;336.54439024;338.4997561;340.45512195;342.4104878;344.36585366;346.32121951;348.27658537;350.23195122;352.18731707;354.14268293;356.09804878;358.05341463;360.00878049;361.96414634;363.9195122;365.87487805;367.8302439;369.78560976;371.74097561;373.69…	313.08;315.03536585;316.99073171;318.94609756;320.90146341;322.85682927;324.81219512;326.76756098;328.72292683;330.67829268;332.63365854;334.58902439;336.54439024;338.4997561;340.45512195;342.4104878;344.36585366;346.32121951;348.27658537;350.23195122;352.18731707;354.14268293;356.09804878;358.05341463;360.00878049;361.96414634;363.9195122;365.87487805;367.8302439;369.78560976;371.74097561;373.69…	3.4	0.4	23	0.4	4.69	118	6	1211	37	9.595	0.012	0.117	0.129	56
158	Drain	313.08;315.03536585;316.99073171;318.94609756;320.90146341;322.85682927;324.81219512;326.76756098;328.72292683;330.67829268;332.63365854;334.58902439;336.54439024;338.4997561;340.45512195;342.4104878;344.36585366;346.32121951;348.27658537;350.23195122;352.18731707;354.14268293;356.09804878;358.05341463;360.00878049;361.96414634;363.9195122;365.87487805;367.8302439;369.78560976;371.74097561;373.69…	313.08;315.03536585;316.99073171;318.94609756;320.90146341;322.85682927;324.81219512;326.76756098;328.72292683;330.67829268;332.63365854;334.58902439;336.54439024;338.4997561;340.45512195;342.4104878;344.36585366;346.32121951;348.27658537;350.23195122;352.18731707;354.14268293;356.09804878;358.05341463;360.00878049;361.96414634;363.9195122;365.87487805;367.8302439;369.78560976;371.74097561;373.69…	313.08;315.03536585;316.99073171;318.94609756;320.90146341;322.85682927;324.81219512;326.76756098;328.72292683;330.67829268;332.63365854;334.58902439;336.54439024;338.4997561;340.45512195;342.4104878;344.36585366;346.32121951;348.27658537;350.23195122;352.18731707;354.14268293;356.09804878;358.05341463;360.00878049;361.96414634;363.9195122;365.87487805;367.8302439;369.78560976;371.74097561;373.69…	2.4	0.8	11	1.4	3.55	0	6.2	3343	23	0.018	0.047	1.221	1.268	94
223	Drain	313.08;315.03536585;316.99073171;318.94609756;320.90146341;322.85682927;324.81219512;326.76756098;328.72292683;330.67829268;332.63365854;334.58902439;336.54439024;338.4997561;340.45512195;342.4104878;344.36585366;346.32121951;348.27658537;350.23195122;352.18731707;354.14268293;356.09804878;358.05341463;360.00878049;361.96414634;363.9195122;365.87487805;367.8302439;369.78560976;371.74097561;373.69…	313.08;315.03536585;316.99073171;318.94609756;320.90146341;322.85682927;324.81219512;326.76756098;328.72292683;330.67829268;332.63365854;334.58902439;336.54439024;338.4997561;340.45512195;342.4104878;344.36585366;346.32121951;348.27658537;350.23195122;352.18731707;354.14268293;356.09804878;358.05341463;360.00878049;361.96414634;363.9195122;365.87487805;367.8302439;369.78560976;371.74097561;373.69…	313.08;315.03536585;316.99073171;318.94609756;320.90146341;322.85682927;324.81219512;326.76756098;328.72292683;330.67829268;332.63365854;334.58902439;336.54439024;338.4997561;340.45512195;342.4104878;344.36585366;346.32121951;348.27658537;350.23195122;352.18731707;354.14268293;356.09804878;358.05341463;360.00878049;361.96414634;363.9195122;365.87487805;367.8302439;369.78560976;371.74097561;373.69…	2.3	0	60	0	2.9	62	1.7	239	56	0	0.005	0.004	0.009	44
242	Drain	313.08;315.03536585;316.99073171;318.94609756;320.90146341;322.85682927;324.81219512;326.76756098;328.72292683;330.67829268;332.63365854;334.58902439;336.54439024;338.4997561;340.45512195;342.4104878;344.36585366;346.32121951;348.27658537;350.23195122;352.18731707;354.14268293;356.09804878;358.05341463;360.00878049;361.96414634;363.9195122;365.87487805;367.8302439;369.78560976;371.74097561;373.69…	313.08;315.03536585;316.99073171;318.94609756;320.90146341;322.85682927;324.81219512;326.76756098;328.72292683;330.67829268;332.63365854;334.58902439;336.54439024;338.4997561;340.45512195;342.4104878;344.36585366;346.32121951;348.27658537;350.23195122;352.18731707;354.14268293;356.09804878;358.05341463;360.00878049;361.96414634;363.9195122;365.87487805;367.8302439;369.78560976;371.74097561;373.69…	313.08;315.03536585;316.99073171;318.94609756;320.90146341;322.85682927;324.81219512;326.76756098;328.72292683;330.67829268;332.63365854;334.58902439;336.54439024;338.4997561;340.45512195;342.4104878;344.36585366;346.32121951;348.27658537;350.23195122;352.18731707;354.14268293;356.09804878;358.05341463;360.00878049;361.96414634;363.9195122;365.87487805;367.8302439;369.78560976;371.74097561;373.69…	1.5	1	742	57	2.36	64	2.5	876	11329	0.03	0.001	0.005	0.006	136
106	Drain	313.08;315.03536585;316.99073171;318.94609756;320.90146341;322.85682927;324.81219512;326.76756098;328.72292683;330.67829268;332.63365854;334.58902439;336.54439024;338.4997561;340.45512195;342.4104878;344.36585366;346.32121951;348.27658537;350.23195122;352.18731707;354.14268293;356.09804878;358.05341463;360.00878049;361.96414634;363.9195122;365.87487805;367.8302439;369.78560976;371.74097561;373.69…	313.08;315.03536585;316.99073171;318.94609756;320.90146341;322.85682927;324.81219512;326.76756098;328.72292683;330.67829268;332.63365854;334.58902439;336.54439024;338.4997561;340.45512195;342.4104878;344.36585366;346.32121951;348.27658537;350.23195122;352.18731707;354.14268293;356.09804878;358.05341463;360.00878049;361.96414634;363.9195122;365.87487805;367.8302439;369.78560976;371.74097561;373.69…	313.08;315.03536585;316.99073171;318.94609756;320.90146341;322.85682927;324.81219512;326.76756098;328.72292683;330.67829268;332.63365854;334.58902439;336.54439024;338.4997561;340.45512195;342.4104878;344.36585366;346.32121951;348.27658537;350.23195122;352.18731707;354.14268293;356.09804878;358.05341463;360.00878049;361.96414634;363.9195122;365.87487805;367.8302439;369.78560976;371.74097561;373.69…	1.5	0.9	10	0	3.14	44	0	3045	18	0.038	129.304	159.258	288.562	33
168	Drain	313.08;315.03536585;316.99073171;318.94609756;320.90146341;322.85682927;324.81219512;326.76756098;328.72292683;330.67829268;332.63365854;334.58902439;336.54439024;338.4997561;340.45512195;342.4104878;344.36585366;346.32121951;348.27658537;350.23195122;352.18731707;354.14268293;356.09804878;358.05341463;360.00878049;361.96414634;363.9195122;365.87487805;367.8302439;369.78560976;371.74097561;373.69…	313.08;315.03536585;316.99073171;318.94609756;320.90146341;322.85682927;324.81219512;326.76756098;328.72292683;330.67829268;332.63365854;334.58902439;336.54439024;338.4997561;340.45512195;342.4104878;344.36585366;346.32121951;348.27658537;350.23195122;352.18731707;354.14268293;356.09804878;358.05341463;360.00878049;361.96414634;363.9195122;365.87487805;367.8302439;369.78560976;371.74097561;373.69…	313.08;315.03536585;316.99073171;318.94609756;320.90146341;322.85682927;324.81219512;326.76756098;328.72292683;330.67829268;332.63365854;334.58902439;336.54439024;338.4997561;340.45512195;342.4104878;344.36585366;346.32121951;348.27658537;350.23195122;352.18731707;354.14268293;356.09804878;358.05341463;360.00878049;361.96414634;363.9195122;365.87487805;367.8302439;369.78560976;371.74097561;373.69…	2	0	0	0.4	3.09	81	2.2	226	12	0.001	0.007	0.008	0.015	71
119	Drain	313.08;315.03536585;316.99073171;318.94609756;320.90146341;322.85682927;324.81219512;326.76756098;328.72292683;330.67829268;332.63365854;334.58902439;336.54439024;338.4997561;340.45512195;342.4104878;344.36585366;346.32121951;348.27658537;350.23195122;352.18731707;354.14268293;356.09804878;358.05341463;360.00878049;361.96414634;363.9195122;365.87487805;367.8302439;369.78560976;371.74097561;373.69…	313.08;315.03536585;316.99073171;318.94609756;320.90146341;322.85682927;324.81219512;326.76756098;328.72292683;330.67829268;332.63365854;334.58902439;336.54439024;338.4997561;340.45512195;342.4104878;344.36585366;346.32121951;348.27658537;350.23195122;352.18731707;354.14268293;356.09804878;358.05341463;360.00878049;361.96414634;363.9195122;365.87487805;367.8302439;369.78560976;371.74097561;373.69…	313.08;315.03536585;316.99073171;318.94609756;320.90146341;322.85682927;324.81219512;326.76756098;328.72292683;330.67829268;332.63365854;334.58902439;336.54439024;338.4997561;340.45512195;342.4104878;344.36585366;346.32121951;348.27658537;350.23195122;352.18731707;354.14268293;356.09804878;358.05341463;360.00878049;361.96414634;363.9195122;365.87487805;367.8302439;369.78560976;371.74097561;373.69…	3.7		0	0.9	4.97	105	6	4339	283	0.095				109
207	Drain	313.08;315.03536585;316.99073171;318.94609756;320.90146341;322.85682927;324.81219512;326.76756098;328.72292683;330.67829268;332.63365854;334.58902439;336.54439024;338.4997561;340.45512195;342.4104878;344.36585366;346.32121951;348.27658537;350.23195122;352.18731707;354.14268293;356.09804878;358.05341463;360.00878049;361.96414634;363.9195122;365.87487805;367.8302439;369.78560976;371.74097561;373.69…	313.08;315.03536585;316.99073171;318.94609756;320.90146341;322.85682927;324.81219512;326.76756098;328.72292683;330.67829268;332.63365854;334.58902439;336.54439024;338.4997561;340.45512195;342.4104878;344.36585366;346.32121951;348.27658537;350.23195122;352.18731707;354.14268293;356.09804878;358.05341463;360.00878049;361.96414634;363.9195122;365.87487805;367.8302439;369.78560976;371.74097561;373.69…	313.08;315.03536585;316.99073171;318.94609756;320.90146341;322.85682927;324.81219512;326.76756098;328.72292683;330.67829268;332.63365854;334.58902439;336.54439024;338.4997561;340.45512195;342.4104878;344.36585366;346.32121951;348.27658537;350.23195122;352.18731707;354.14268293;356.09804878;358.05341463;360.00878049;361.96414634;363.9195122;365.87487805;367.8302439;369.78560976;371.74097561;373.69…	1.2	0.4	11	0	2.63	0	3.4	9069	15	0.065	8.074	30.362	38.436	24
168	Drain	313.08;315.03536585;316.99073171;318.94609756;320.90146341;322.85682927;324.81219512;326.76756098;328.72292683;330.67829268;332.63365854;334.58902439;336.54439024;338.4997561;340.45512195;342.4104878;344.36585366;346.32121951;348.27658537;350.23195122;352.18731707;354.14268293;356.09804878;358.05341463;360.00878049;361.96414634;363.9195122;365.87487805;367.8302439;369.78560976;371.74097561;373.69…	313.08;315.03536585;316.99073171;318.94609756;320.90146341;322.85682927;324.81219512;326.76756098;328.72292683;330.67829268;332.63365854;334.58902439;336.54439024;338.4997561;340.45512195;342.4104878;344.36585366;346.32121951;348.27658537;350.23195122;352.18731707;354.14268293;356.09804878;358.05341463;360.00878049;361.96414634;363.9195122;365.87487805;367.8302439;369.78560976;371.74097561;373.69…	313.08;315.03536585;316.99073171;318.94609756;320.90146341;322.85682927;324.81219512;326.76756098;328.72292683;330.67829268;332.63365854;334.58902439;336.54439024;338.4997561;340.45512195;342.4104878;344.36585366;346.32121951;348.27658537;350.23195122;352.18731707;354.14268293;356.09804878;358.05341463;360.00878049;361.96414634;363.9195122;365.87487805;367.8302439;369.78560976;371.74097561;373.69…	2.1	0	0	0.4	3.48	79	2.4	260	12	0	0.002	0.001	0.003	66
132	Drain	313.08;315.03536585;316.99073171;318.94609756;320.90146341;322.85682927;324.81219512;326.76756098;328.72292683;330.67829268;332.63365854;334.58902439;336.54439024;338.4997561;340.45512195;342.4104878;344.36585366;346.32121951;348.27658537;350.23195122;352.18731707;354.14268293;356.09804878;358.05341463;360.00878049;361.96414634;363.9195122;365.87487805;367.8302439;369.78560976;371.74097561;373.69…	313.08;315.03536585;316.99073171;318.94609756;320.90146341;322.85682927;324.81219512;326.76756098;328.72292683;330.67829268;332.63365854;334.58902439;336.54439024;338.4997561;340.45512195;342.4104878;344.36585366;346.32121951;348.27658537;350.23195122;352.18731707;354.14268293;356.09804878;358.05341463;360.00878049;361.96414634;363.9195122;365.87487805;367.8302439;369.78560976;371.74097561;373.69…	313.08;315.03536585;316.99073171;318.94609756;320.90146341;322.85682927;324.81219512;326.76756098;328.72292683;330.67829268;332.63365854;334.58902439;336.54439024;338.4997561;340.45512195;342.4104878;344.36585366;346.32121951;348.27658537;350.23195122;352.18731707;354.14268293;356.09804878;358.05341463;360.00878049;361.96414634;363.9195122;365.87487805;367.8302439;369.78560976;371.74097561;373.69…	1.8	0.1	10	1	2.59	60	2.7	219	22	0.001	0.002	0.001	0.003	80
132	Drain	313.08;315.03536585;316.99073171;318.94609756;320.90146341;322.85682927;324.81219512;326.76756098;328.72292683;330.67829268;332.63365854;334.58902439;336.54439024;338.4997561;340.45512195;342.4104878;344.36585366;346.32121951;348.27658537;350.23195122;352.18731707;354.14268293;356.09804878;358.05341463;360.00878049;361.96414634;363.9195122;365.87487805;367.8302439;369.78560976;371.74097561;373.69…	313.08;315.03536585;316.99073171;318.94609756;320.90146341;322.85682927;324.81219512;326.76756098;328.72292683;330.67829268;332.63365854;334.58902439;336.54439024;338.4997561;340.45512195;342.4104878;344.36585366;346.32121951;348.27658537;350.23195122;352.18731707;354.14268293;356.09804878;358.05341463;360.00878049;361.96414634;363.9195122;365.87487805;367.8302439;369.78560976;371.74097561;373.69…	313.08;315.03536585;316.99073171;318.94609756;320.90146341;322.85682927;324.81219512;326.76756098;328.72292683;330.67829268;332.63365854;334.58902439;336.54439024;338.4997561;340.45512195;342.4104878;344.36585366;346.32121951;348.27658537;350.23195122;352.18731707;354.14268293;356.09804878;358.05341463;360.00878049;361.96414634;363.9195122;365.87487805;367.8302439;369.78560976;371.74097561;373.69…	1.7	0.2	11	0.8	2.4	76	3	203	24	0.001	0.001	0.004	0.005	104
119	Drain	313.08;315.03536585;316.99073171;318.94609756;320.90146341;322.85682927;324.81219512;326.76756098;328.72292683;330.67829268;332.63365854;334.58902439;336.54439024;338.4997561;340.45512195;342.4104878;344.36585366;346.32121951;348.27658537;350.23195122;352.18731707;354.14268293;356.09804878;358.05341463;360.00878049;361.96414634;363.9195122;365.87487805;367.8302439;369.78560976;371.74097561;373.69…	313.08;315.03536585;316.99073171;318.94609756;320.90146341;322.85682927;324.81219512;326.76756098;328.72292683;330.67829268;332.63365854;334.58902439;336.54439024;338.4997561;340.45512195;342.4104878;344.36585366;346.32121951;348.27658537;350.23195122;352.18731707;354.14268293;356.09804878;358.05341463;360.00878049;361.96414634;363.9195122;365.87487805;367.8302439;369.78560976;371.74097561;373.69…	313.08;315.03536585;316.99073171;318.94609756;320.90146341;322.85682927;324.81219512;326.76756098;328.72292683;330.67829268;332.63365854;334.58902439;336.54439024;338.4997561;340.45512195;342.4104878;344.36585366;346.32121951;348.27658537;350.23195122;352.18731707;354.14268293;356.09804878;358.05341463;360.00878049;361.96414634;363.9195122;365.87487805;367.8302439;369.78560976;371.74097561;373.69…	4.1	3.6	61	0.5	5.68	68	5.4	5595	185	0.105	0.089	1.373	1.462	127
125	Drain	313.08;315.03536585;316.99073171;318.94609756;320.90146341;322.85682927;324.81219512;326.76756098;328.72292683;330.67829268;332.63365854;334.58902439;336.54439024;338.4997561;340.45512195;342.4104878;344.36585366;346.32121951;348.27658537;350.23195122;352.18731707;354.14268293;356.09804878;358.05341463;360.00878049;361.96414634;363.9195122;365.87487805;367.8302439;369.78560976;371.74097561;373.69…	313.08;315.03536585;316.99073171;318.94609756;320.90146341;322.85682927;324.81219512;326.76756098;328.72292683;330.67829268;332.63365854;334.58902439;336.54439024;338.4997561;340.45512195;342.4104878;344.36585366;346.32121951;348.27658537;350.23195122;352.18731707;354.14268293;356.09804878;358.05341463;360.00878049;361.96414634;363.9195122;365.87487805;367.8302439;369.78560976;371.74097561;373.69…	313.08;315.03536585;316.99073171;318.94609756;320.90146341;322.85682927;324.81219512;326.76756098;328.72292683;330.67829268;332.63365854;334.58902439;336.54439024;338.4997561;340.45512195;342.4104878;344.36585366;346.32121951;348.27658537;350.23195122;352.18731707;354.14268293;356.09804878;358.05341463;360.00878049;361.96414634;363.9195122;365.87487805;367.8302439;369.78560976;371.74097561;373.69…	2.1	0.4	30	0.4	2.89	30	1.9	2261	38	0.012	0.003	0.059	0.062	38
150	Drain	313.08;315.03536585;316.99073171;318.94609756;320.90146341;322.85682927;324.81219512;326.76756098;328.72292683;330.67829268;332.63365854;334.58902439;336.54439024;338.4997561;340.45512195;342.4104878;344.36585366;346.32121951;348.27658537;350.23195122;352.18731707;354.14268293;356.09804878;358.05341463;360.00878049;361.96414634;363.9195122;365.87487805;367.8302439;369.78560976;371.74097561;373.69…	313.08;315.03536585;316.99073171;318.94609756;320.90146341;322.85682927;324.81219512;326.76756098;328.72292683;330.67829268;332.63365854;334.58902439;336.54439024;338.4997561;340.45512195;342.4104878;344.36585366;346.32121951;348.27658537;350.23195122;352.18731707;354.14268293;356.09804878;358.05341463;360.00878049;361.96414634;363.9195122;365.87487805;367.8302439;369.78560976;371.74097561;373.69…	313.08;315.03536585;316.99073171;318.94609756;320.90146341;322.85682927;324.81219512;326.76756098;328.72292683;330.67829268;332.63365854;334.58902439;336.54439024;338.4997561;340.45512195;342.4104878;344.36585366;346.32121951;348.27658537;350.23195122;352.18731707;354.14268293;356.09804878;358.05341463;360.00878049;361.96414634;363.9195122;365.87487805;367.8302439;369.78560976;371.74097561;373.69…	1.6	0.1	165	0	2.49	58	3.4	422	422	0.001	0.002	0.01	0.012	50
218	Drain	313.08;315.03536585;316.99073171;318.94609756;320.90146341;322.85682927;324.81219512;326.76756098;328.72292683;330.67829268;332.63365854;334.58902439;336.54439024;338.4997561;340.45512195;342.4104878;344.36585366;346.32121951;348.27658537;350.23195122;352.18731707;354.14268293;356.09804878;358.05341463;360.00878049;361.96414634;363.9195122;365.87487805;367.8302439;369.78560976;371.74097561;373.69…	313.08;315.03536585;316.99073171;318.94609756;320.90146341;322.85682927;324.81219512;326.76756098;328.72292683;330.67829268;332.63365854;334.58902439;336.54439024;338.4997561;340.45512195;342.4104878;344.36585366;346.32121951;348.27658537;350.23195122;352.18731707;354.14268293;356.09804878;358.05341463;360.00878049;361.96414634;363.9195122;365.87487805;367.8302439;369.78560976;371.74097561;373.69…	313.08;315.03536585;316.99073171;318.94609756;320.90146341;322.85682927;324.81219512;326.76756098;328.72292683;330.67829268;332.63365854;334.58902439;336.54439024;338.4997561;340.45512195;342.4104878;344.36585366;346.32121951;348.27658537;350.23195122;352.18731707;354.14268293;356.09804878;358.05341463;360.00878049;361.96414634;363.9195122;365.87487805;367.8302439;369.78560976;371.74097561;373.69…	1.3	0	14	0	2.31	57	1.8	338	17	0.001				40
218	Drain	313.08;315.03536585;316.99073171;318.94609756;320.90146341;322.85682927;324.81219512;326.76756098;328.72292683;330.67829268;332.63365854;334.58902439;336.54439024;338.4997561;340.45512195;342.4104878;344.36585366;346.32121951;348.27658537;350.23195122;352.18731707;354.14268293;356.09804878;358.05341463;360.00878049;361.96414634;363.9195122;365.87487805;367.8302439;369.78560976;371.74097561;373.69…	313.08;315.03536585;316.99073171;318.94609756;320.90146341;322.85682927;324.81219512;326.76756098;328.72292683;330.67829268;332.63365854;334.58902439;336.54439024;338.4997561;340.45512195;342.4104878;344.36585366;346.32121951;348.27658537;350.23195122;352.18731707;354.14268293;356.09804878;358.05341463;360.00878049;361.96414634;363.9195122;365.87487805;367.8302439;369.78560976;371.74097561;373.69…	313.08;315.03536585;316.99073171;318.94609756;320.90146341;322.85682927;324.81219512;326.76756098;328.72292683;330.67829268;332.63365854;334.58902439;336.54439024;338.4997561;340.45512195;342.4104878;344.36585366;346.32121951;348.27658537;350.23195122;352.18731707;354.14268293;356.09804878;358.05341463;360.00878049;361.96414634;363.9195122;365.87487805;367.8302439;369.78560976;371.74097561;373.69…	1.4	0	17	0	2.44	27	1.8	532	16	0	0.005	0.018	0.023	45
182	Drain	313.08;315.03536585;316.99073171;318.94609756;320.90146341;322.85682927;324.81219512;326.76756098;328.72292683;330.67829268;332.63365854;334.58902439;336.54439024;338.4997561;340.45512195;342.4104878;344.36585366;346.32121951;348.27658537;350.23195122;352.18731707;354.14268293;356.09804878;358.05341463;360.00878049;361.96414634;363.9195122;365.87487805;367.8302439;369.78560976;371.74097561;373.69…	313.08;315.03536585;316.99073171;318.94609756;320.90146341;322.85682927;324.81219512;326.76756098;328.72292683;330.67829268;332.63365854;334.58902439;336.54439024;338.4997561;340.45512195;342.4104878;344.36585366;346.32121951;348.27658537;350.23195122;352.18731707;354.14268293;356.09804878;358.05341463;360.00878049;361.96414634;363.9195122;365.87487805;367.8302439;369.78560976;371.74097561;373.69…	313.08;315.03536585;316.99073171;318.94609756;320.90146341;322.85682927;324.81219512;326.76756098;328.72292683;330.67829268;332.63365854;334.58902439;336.54439024;338.4997561;340.45512195;342.4104878;344.36585366;346.32121951;348.27658537;350.23195122;352.18731707;354.14268293;356.09804878;358.05341463;360.00878049;361.96414634;363.9195122;365.87487805;367.8302439;369.78560976;371.74097561;373.69…	1.9	0.2	19	0	2.93	0	7.1	1146	27	0.008	0.018	0.081	0.099	40
246	Drain	313.08;315.03536585;316.99073171;318.94609756;320.90146341;322.85682927;324.81219512;326.76756098;328.72292683;330.67829268;332.63365854;334.58902439;336.54439024;338.4997561;340.45512195;342.4104878;344.36585366;346.32121951;348.27658537;350.23195122;352.18731707;354.14268293;356.09804878;358.05341463;360.00878049;361.96414634;363.9195122;365.87487805;367.8302439;369.78560976;371.74097561;373.69…	313.08;315.03536585;316.99073171;318.94609756;320.90146341;322.85682927;324.81219512;326.76756098;328.72292683;330.67829268;332.63365854;334.58902439;336.54439024;338.4997561;340.45512195;342.4104878;344.36585366;346.32121951;348.27658537;350.23195122;352.18731707;354.14268293;356.09804878;358.05341463;360.00878049;361.96414634;363.9195122;365.87487805;367.8302439;369.78560976;371.74097561;373.69…	313.08;315.03536585;316.99073171;318.94609756;320.90146341;322.85682927;324.81219512;326.76756098;328.72292683;330.67829268;332.63365854;334.58902439;336.54439024;338.4997561;340.45512195;342.4104878;344.36585366;346.32121951;348.27658537;350.23195122;352.18731707;354.14268293;356.09804878;358.05341463;360.00878049;361.96414634;363.9195122;365.87487805;367.8302439;369.78560976;371.74097561;373.69…	0	0	14	0	0	152	11.2	33	27	0	0.002	0.001	0.003	50
227	Drain	313.08;315.03536585;316.99073171;318.94609756;320.90146341;322.85682927;324.81219512;326.76756098;328.72292683;330.67829268;332.63365854;334.58902439;336.54439024;338.4997561;340.45512195;342.4104878;344.36585366;346.32121951;348.27658537;350.23195122;352.18731707;354.14268293;356.09804878;358.05341463;360.00878049;361.96414634;363.9195122;365.87487805;367.8302439;369.78560976;371.74097561;373.69…	313.08;315.03536585;316.99073171;318.94609756;320.90146341;322.85682927;324.81219512;326.76756098;328.72292683;330.67829268;332.63365854;334.58902439;336.54439024;338.4997561;340.45512195;342.4104878;344.36585366;346.32121951;348.27658537;350.23195122;352.18731707;354.14268293;356.09804878;358.05341463;360.00878049;361.96414634;363.9195122;365.87487805;367.8302439;369.78560976;371.74097561;373.69…	313.08;315.03536585;316.99073171;318.94609756;320.90146341;322.85682927;324.81219512;326.76756098;328.72292683;330.67829268;332.63365854;334.58902439;336.54439024;338.4997561;340.45512195;342.4104878;344.36585366;346.32121951;348.27658537;350.23195122;352.18731707;354.14268293;356.09804878;358.05341463;360.00878049;361.96414634;363.9195122;365.87487805;367.8302439;369.78560976;371.74097561;373.69…	2	0	19	0	2.94	75	5.4	425	33	0.001	0.057	0.029	0.086	36
242	Drain	313.08;315.03536585;316.99073171;318.94609756;320.90146341;322.85682927;324.81219512;326.76756098;328.72292683;330.67829268;332.63365854;334.58902439;336.54439024;338.4997561;340.45512195;342.4104878;344.36585366;346.32121951;348.27658537;350.23195122;352.18731707;354.14268293;356.09804878;358.05341463;360.00878049;361.96414634;363.9195122;365.87487805;367.8302439;369.78560976;371.74097561;373.69…	313.08;315.03536585;316.99073171;318.94609756;320.90146341;322.85682927;324.81219512;326.76756098;328.72292683;330.67829268;332.63365854;334.58902439;336.54439024;338.4997561;340.45512195;342.4104878;344.36585366;346.32121951;348.27658537;350.23195122;352.18731707;354.14268293;356.09804878;358.05341463;360.00878049;361.96414634;363.9195122;365.87487805;367.8302439;369.78560976;371.74097561;373.69…	313.08;315.03536585;316.99073171;318.94609756;320.90146341;322.85682927;324.81219512;326.76756098;328.72292683;330.67829268;332.63365854;334.58902439;336.54439024;338.4997561;340.45512195;342.4104878;344.36585366;346.32121951;348.27658537;350.23195122;352.18731707;354.14268293;356.09804878;358.05341463;360.00878049;361.96414634;363.9195122;365.87487805;367.8302439;369.78560976;371.74097561;373.69…	0	0.1	1987	27.9	0	6	0.7	0	17011	0.017	0.02	0.002	0.022	40
180	Drain	313.08;315.03536585;316.99073171;318.94609756;320.90146341;322.85682927;324.81219512;326.76756098;328.72292683;330.67829268;332.63365854;334.58902439;336.54439024;338.4997561;340.45512195;342.4104878;344.36585366;346.32121951;348.27658537;350.23195122;352.18731707;354.14268293;356.09804878;358.05341463;360.00878049;361.96414634;363.9195122;365.87487805;367.8302439;369.78560976;371.74097561;373.69…	313.08;315.03536585;316.99073171;318.94609756;320.90146341;322.85682927;324.81219512;326.76756098;328.72292683;330.67829268;332.63365854;334.58902439;336.54439024;338.4997561;340.45512195;342.4104878;344.36585366;346.32121951;348.27658537;350.23195122;352.18731707;354.14268293;356.09804878;358.05341463;360.00878049;361.96414634;363.9195122;365.87487805;367.8302439;369.78560976;371.74097561;373.69…	313.08;315.03536585;316.99073171;318.94609756;320.90146341;322.85682927;324.81219512;326.76756098;328.72292683;330.67829268;332.63365854;334.58902439;336.54439024;338.4997561;340.45512195;342.4104878;344.36585366;346.32121951;348.27658537;350.23195122;352.18731707;354.14268293;356.09804878;358.05341463;360.00878049;361.96414634;363.9195122;365.87487805;367.8302439;369.78560976;371.74097561;373.69…	0		14415	0	0	11	1.3	549	116441					76
161	Drain	313.08;315.03536585;316.99073171;318.94609756;320.90146341;322.85682927;324.81219512;326.76756098;328.72292683;330.67829268;332.63365854;334.58902439;336.54439024;338.4997561;340.45512195;342.4104878;344.36585366;346.32121951;348.27658537;350.23195122;352.18731707;354.14268293;356.09804878;358.05341463;360.00878049;361.96414634;363.9195122;365.87487805;367.8302439;369.78560976;371.74097561;373.69…	313.08;315.03536585;316.99073171;318.94609756;320.90146341;322.85682927;324.81219512;326.76756098;328.72292683;330.67829268;332.63365854;334.58902439;336.54439024;338.4997561;340.45512195;342.4104878;344.36585366;346.32121951;348.27658537;350.23195122;352.18731707;354.14268293;356.09804878;358.05341463;360.00878049;361.96414634;363.9195122;365.87487805;367.8302439;369.78560976;371.74097561;373.69…	313.08;315.03536585;316.99073171;318.94609756;320.90146341;322.85682927;324.81219512;326.76756098;328.72292683;330.67829268;332.63365854;334.58902439;336.54439024;338.4997561;340.45512195;342.4104878;344.36585366;346.32121951;348.27658537;350.23195122;352.18731707;354.14268293;356.09804878;358.05341463;360.00878049;361.96414634;363.9195122;365.87487805;367.8302439;369.78560976;371.74097561;373.69…	1.3	0.1	10	0.3	2.25	260	4.3	207	14	0.003	0.029	0.012	0.041	91
261	Drain	313.08;315.03536585;316.99073171;318.94609756;320.90146341;322.85682927;324.81219512;326.76756098;328.72292683;330.67829268;332.63365854;334.58902439;336.54439024;338.4997561;340.45512195;342.4104878;344.36585366;346.32121951;348.27658537;350.23195122;352.18731707;354.14268293;356.09804878;358.05341463;360.00878049;361.96414634;363.9195122;365.87487805;367.8302439;369.78560976;371.74097561;373.69…	313.08;315.03536585;316.99073171;318.94609756;320.90146341;322.85682927;324.81219512;326.76756098;328.72292683;330.67829268;332.63365854;334.58902439;336.54439024;338.4997561;340.45512195;342.4104878;344.36585366;346.32121951;348.27658537;350.23195122;352.18731707;354.14268293;356.09804878;358.05341463;360.00878049;361.96414634;363.9195122;365.87487805;367.8302439;369.78560976;371.74097561;373.69…	313.08;315.03536585;316.99073171;318.94609756;320.90146341;322.85682927;324.81219512;326.76756098;328.72292683;330.67829268;332.63365854;334.58902439;336.54439024;338.4997561;340.45512195;342.4104878;344.36585366;346.32121951;348.27658537;350.23195122;352.18731707;354.14268293;356.09804878;358.05341463;360.00878049;361.96414634;363.9195122;365.87487805;367.8302439;369.78560976;371.74097561;373.69…	0	0.4	0	56	0	4	1.6	0	24	0.008	0.002	0	0.002	81
261	Drain	313.08;315.03536585;316.99073171;318.94609756;320.90146341;322.85682927;324.81219512;326.76756098;328.72292683;330.67829268;332.63365854;334.58902439;336.54439024;338.4997561;340.45512195;342.4104878;344.36585366;346.32121951;348.27658537;350.23195122;352.18731707;354.14268293;356.09804878;358.05341463;360.00878049;361.96414634;363.9195122;365.87487805;367.8302439;369.78560976;371.74097561;373.69…	313.08;315.03536585;316.99073171;318.94609756;320.90146341;322.85682927;324.81219512;326.76756098;328.72292683;330.67829268;332.63365854;334.58902439;336.54439024;338.4997561;340.45512195;342.4104878;344.36585366;346.32121951;348.27658537;350.23195122;352.18731707;354.14268293;356.09804878;358.05341463;360.00878049;361.96414634;363.9195122;365.87487805;367.8302439;369.78560976;371.74097561;373.69…	313.08;315.03536585;316.99073171;318.94609756;320.90146341;322.85682927;324.81219512;326.76756098;328.72292683;330.67829268;332.63365854;334.58902439;336.54439024;338.4997561;340.45512195;342.4104878;344.36585366;346.32121951;348.27658537;350.23195122;352.18731707;354.14268293;356.09804878;358.05341463;360.00878049;361.96414634;363.9195122;365.87487805;367.8302439;369.78560976;371.74097561;373.69…	2.3	0	16	1.5	3.48	39	4.4	1253	48	0.014	0.055	0.28	0.335	28
261	Drain	313.08;315.03536585;316.99073171;318.94609756;320.90146341;322.85682927;324.81219512;326.76756098;328.72292683;330.67829268;332.63365854;334.58902439;336.54439024;338.4997561;340.45512195;342.4104878;344.36585366;346.32121951;348.27658537;350.23195122;352.18731707;354.14268293;356.09804878;358.05341463;360.00878049;361.96414634;363.9195122;365.87487805;367.8302439;369.78560976;371.74097561;373.69…	313.08;315.03536585;316.99073171;318.94609756;320.90146341;322.85682927;324.81219512;326.76756098;328.72292683;330.67829268;332.63365854;334.58902439;336.54439024;338.4997561;340.45512195;342.4104878;344.36585366;346.32121951;348.27658537;350.23195122;352.18731707;354.14268293;356.09804878;358.05341463;360.00878049;361.96414634;363.9195122;365.87487805;367.8302439;369.78560976;371.74097561;373.69…	313.08;315.03536585;316.99073171;318.94609756;320.90146341;322.85682927;324.81219512;326.76756098;328.72292683;330.67829268;332.63365854;334.58902439;336.54439024;338.4997561;340.45512195;342.4104878;344.36585366;346.32121951;348.27658537;350.23195122;352.18731707;354.14268293;356.09804878;358.05341463;360.00878049;361.96414634;363.9195122;365.87487805;367.8302439;369.78560976;371.74097561;373.69…	2.2	0.1	20	1.4	3.46	57	4.4	1388	61	0.014	0.141	0.455	0.596	28
166	Drain	313.08;315.03536585;316.99073171;318.94609756;320.90146341;322.85682927;324.81219512;326.76756098;328.72292683;330.67829268;332.63365854;334.58902439;336.54439024;338.4997561;340.45512195;342.4104878;344.36585366;346.32121951;348.27658537;350.23195122;352.18731707;354.14268293;356.09804878;358.05341463;360.00878049;361.96414634;363.9195122;365.87487805;367.8302439;369.78560976;371.74097561;373.69…	313.08;315.03536585;316.99073171;318.94609756;320.90146341;322.85682927;324.81219512;326.76756098;328.72292683;330.67829268;332.63365854;334.58902439;336.54439024;338.4997561;340.45512195;342.4104878;344.36585366;346.32121951;348.27658537;350.23195122;352.18731707;354.14268293;356.09804878;358.05341463;360.00878049;361.96414634;363.9195122;365.87487805;367.8302439;369.78560976;371.74097561;373.69…	313.08;315.03536585;316.99073171;318.94609756;320.90146341;322.85682927;324.81219512;326.76756098;328.72292683;330.67829268;332.63365854;334.58902439;336.54439024;338.4997561;340.45512195;342.4104878;344.36585366;346.32121951;348.27658537;350.23195122;352.18731707;354.14268293;356.09804878;358.05341463;360.00878049;361.96414634;363.9195122;365.87487805;367.8302439;369.78560976;371.74097561;373.69…	4.1	2.9	0	0.3	5.88	68	3.7	6785	72	0.768	0.568	27.524	28.092	104
142	Drain	313.08;315.03536585;316.99073171;318.94609756;320.90146341;322.85682927;324.81219512;326.76756098;328.72292683;330.67829268;332.63365854;334.58902439;336.54439024;338.4997561;340.45512195;342.4104878;344.36585366;346.32121951;348.27658537;350.23195122;352.18731707;354.14268293;356.09804878;358.05341463;360.00878049;361.96414634;363.9195122;365.87487805;367.8302439;369.78560976;371.74097561;373.69…	313.08;315.03536585;316.99073171;318.94609756;320.90146341;322.85682927;324.81219512;326.76756098;328.72292683;330.67829268;332.63365854;334.58902439;336.54439024;338.4997561;340.45512195;342.4104878;344.36585366;346.32121951;348.27658537;350.23195122;352.18731707;354.14268293;356.09804878;358.05341463;360.00878049;361.96414634;363.9195122;365.87487805;367.8302439;369.78560976;371.74097561;373.69…	313.08;315.03536585;316.99073171;318.94609756;320.90146341;322.85682927;324.81219512;326.76756098;328.72292683;330.67829268;332.63365854;334.58902439;336.54439024;338.4997561;340.45512195;342.4104878;344.36585366;346.32121951;348.27658537;350.23195122;352.18731707;354.14268293;356.09804878;358.05341463;360.00878049;361.96414634;363.9195122;365.87487805;367.8302439;369.78560976;371.74097561;373.69…	2.7	0.5	19	0.8	4.13	45	4.1	2254	29	0.112	0.181	2.8	2.981	59
202	Drain	313.08;315.03536585;316.99073171;318.94609756;320.90146341;322.85682927;324.81219512;326.76756098;328.72292683;330.67829268;332.63365854;334.58902439;336.54439024;338.4997561;340.45512195;342.4104878;344.36585366;346.32121951;348.27658537;350.23195122;352.18731707;354.14268293;356.09804878;358.05341463;360.00878049;361.96414634;363.9195122;365.87487805;367.8302439;369.78560976;371.74097561;373.69…	313.08;315.03536585;316.99073171;318.94609756;320.90146341;322.85682927;324.81219512;326.76756098;328.72292683;330.67829268;332.63365854;334.58902439;336.54439024;338.4997561;340.45512195;342.4104878;344.36585366;346.32121951;348.27658537;350.23195122;352.18731707;354.14268293;356.09804878;358.05341463;360.00878049;361.96414634;363.9195122;365.87487805;367.8302439;369.78560976;371.74097561;373.69…	313.08;315.03536585;316.99073171;318.94609756;320.90146341;322.85682927;324.81219512;326.76756098;328.72292683;330.67829268;332.63365854;334.58902439;336.54439024;338.4997561;340.45512195;342.4104878;344.36585366;346.32121951;348.27658537;350.23195122;352.18731707;354.14268293;356.09804878;358.05341463;360.00878049;361.96414634;363.9195122;365.87487805;367.8302439;369.78560976;371.74097561;373.69…	1.3	0	74	0.2	2.2	57	1.4	128	71	0	0.001	0.001	0.002	31
248	Drain	313.08;315.03536585;316.99073171;318.94609756;320.90146341;322.85682927;324.81219512;326.76756098;328.72292683;330.67829268;332.63365854;334.58902439;336.54439024;338.4997561;340.45512195;342.4104878;344.36585366;346.32121951;348.27658537;350.23195122;352.18731707;354.14268293;356.09804878;358.05341463;360.00878049;361.96414634;363.9195122;365.87487805;367.8302439;369.78560976;371.74097561;373.69…	313.08;315.03536585;316.99073171;318.94609756;320.90146341;322.85682927;324.81219512;326.76756098;328.72292683;330.67829268;332.63365854;334.58902439;336.54439024;338.4997561;340.45512195;342.4104878;344.36585366;346.32121951;348.27658537;350.23195122;352.18731707;354.14268293;356.09804878;358.05341463;360.00878049;361.96414634;363.9195122;365.87487805;367.8302439;369.78560976;371.74097561;373.69…	313.08;315.03536585;316.99073171;318.94609756;320.90146341;322.85682927;324.81219512;326.76756098;328.72292683;330.67829268;332.63365854;334.58902439;336.54439024;338.4997561;340.45512195;342.4104878;344.36585366;346.32121951;348.27658537;350.23195122;352.18731707;354.14268293;356.09804878;358.05341463;360.00878049;361.96414634;363.9195122;365.87487805;367.8302439;369.78560976;371.74097561;373.69…	0	0.3	0	18.5	0	0	1.7	0	0	0.513	0	0.008	0.008	34
241	Drain	313.08;315.03536585;316.99073171;318.94609756;320.90146341;322.85682927;324.81219512;326.76756098;328.72292683;330.67829268;332.63365854;334.58902439;336.54439024;338.4997561;340.45512195;342.4104878;344.36585366;346.32121951;348.27658537;350.23195122;352.18731707;354.14268293;356.09804878;358.05341463;360.00878049;361.96414634;363.9195122;365.87487805;367.8302439;369.78560976;371.74097561;373.69…	313.08;315.03536585;316.99073171;318.94609756;320.90146341;322.85682927;324.81219512;326.76756098;328.72292683;330.67829268;332.63365854;334.58902439;336.54439024;338.4997561;340.45512195;342.4104878;344.36585366;346.32121951;348.27658537;350.23195122;352.18731707;354.14268293;356.09804878;358.05341463;360.00878049;361.96414634;363.9195122;365.87487805;367.8302439;369.78560976;371.74097561;373.69…	313.08;315.03536585;316.99073171;318.94609756;320.90146341;322.85682927;324.81219512;326.76756098;328.72292683;330.67829268;332.63365854;334.58902439;336.54439024;338.4997561;340.45512195;342.4104878;344.36585366;346.32121951;348.27658537;350.23195122;352.18731707;354.14268293;356.09804878;358.05341463;360.00878049;361.96414634;363.9195122;365.87487805;367.8302439;369.78560976;371.74097561;373.69…	1.7	0.3	34	0.5	3.39	0	1.5	2883	21	0.01				127
241	Drain	313.08;315.03536585;316.99073171;318.94609756;320.90146341;322.85682927;324.81219512;326.76756098;328.72292683;330.67829268;332.63365854;334.58902439;336.54439024;338.4997561;340.45512195;342.4104878;344.36585366;346.32121951;348.27658537;350.23195122;352.18731707;354.14268293;356.09804878;358.05341463;360.00878049;361.96414634;363.9195122;365.87487805;367.8302439;369.78560976;371.74097561;373.69…	313.08;315.03536585;316.99073171;318.94609756;320.90146341;322.85682927;324.81219512;326.76756098;328.72292683;330.67829268;332.63365854;334.58902439;336.54439024;338.4997561;340.45512195;342.4104878;344.36585366;346.32121951;348.27658537;350.23195122;352.18731707;354.14268293;356.09804878;358.05341463;360.00878049;361.96414634;363.9195122;365.87487805;367.8302439;369.78560976;371.74097561;373.69…	313.08;315.03536585;316.99073171;318.94609756;320.90146341;322.85682927;324.81219512;326.76756098;328.72292683;330.67829268;332.63365854;334.58902439;336.54439024;338.4997561;340.45512195;342.4104878;344.36585366;346.32121951;348.27658537;350.23195122;352.18731707;354.14268293;356.09804878;358.05341463;360.00878049;361.96414634;363.9195122;365.87487805;367.8302439;369.78560976;371.74097561;373.69…	1.5	0.5	196	0.5	3.07	32	1.5	2884	23	0.014	0.053	0.082	0.135	135
241	Drain	313.08;315.03536585;316.99073171;318.94609756;320.90146341;322.85682927;324.81219512;326.76756098;328.72292683;330.67829268;332.63365854;334.58902439;336.54439024;338.4997561;340.45512195;342.4104878;344.36585366;346.32121951;348.27658537;350.23195122;352.18731707;354.14268293;356.09804878;358.05341463;360.00878049;361.96414634;363.9195122;365.87487805;367.8302439;369.78560976;371.74097561;373.69…	313.08;315.03536585;316.99073171;318.94609756;320.90146341;322.85682927;324.81219512;326.76756098;328.72292683;330.67829268;332.63365854;334.58902439;336.54439024;338.4997561;340.45512195;342.4104878;344.36585366;346.32121951;348.27658537;350.23195122;352.18731707;354.14268293;356.09804878;358.05341463;360.00878049;361.96414634;363.9195122;365.87487805;367.8302439;369.78560976;371.74097561;373.69…	313.08;315.03536585;316.99073171;318.94609756;320.90146341;322.85682927;324.81219512;326.76756098;328.72292683;330.67829268;332.63365854;334.58902439;336.54439024;338.4997561;340.45512195;342.4104878;344.36585366;346.32121951;348.27658537;350.23195122;352.18731707;354.14268293;356.09804878;358.05341463;360.00878049;361.96414634;363.9195122;365.87487805;367.8302439;369.78560976;371.74097561;373.69…	1.4	0.2	47	0.3	2.92	14	1.5	2417	33	0.003	0.019	0.377	0.396	119
202	Drain	313.08;315.03536585;316.99073171;318.94609756;320.90146341;322.85682927;324.81219512;326.76756098;328.72292683;330.67829268;332.63365854;334.58902439;336.54439024;338.4997561;340.45512195;342.4104878;344.36585366;346.32121951;348.27658537;350.23195122;352.18731707;354.14268293;356.09804878;358.05341463;360.00878049;361.96414634;363.9195122;365.87487805;367.8302439;369.78560976;371.74097561;373.69…	313.08;315.03536585;316.99073171;318.94609756;320.90146341;322.85682927;324.81219512;326.76756098;328.72292683;330.67829268;332.63365854;334.58902439;336.54439024;338.4997561;340.45512195;342.4104878;344.36585366;346.32121951;348.27658537;350.23195122;352.18731707;354.14268293;356.09804878;358.05341463;360.00878049;361.96414634;363.9195122;365.87487805;367.8302439;369.78560976;371.74097561;373.69…	313.08;315.03536585;316.99073171;318.94609756;320.90146341;322.85682927;324.81219512;326.76756098;328.72292683;330.67829268;332.63365854;334.58902439;336.54439024;338.4997561;340.45512195;342.4104878;344.36585366;346.32121951;348.27658537;350.23195122;352.18731707;354.14268293;356.09804878;358.05341463;360.00878049;361.96414634;363.9195122;365.87487805;367.8302439;369.78560976;371.74097561;373.69…	1.2	0	62	0	2.05	68	1.5	106	69	0.001	0.003	0.008	0.011	29
143	Drain	313.08;315.03536585;316.99073171;318.94609756;320.90146341;322.85682927;324.81219512;326.76756098;328.72292683;330.67829268;332.63365854;334.58902439;336.54439024;338.4997561;340.45512195;342.4104878;344.36585366;346.32121951;348.27658537;350.23195122;352.18731707;354.14268293;356.09804878;358.05341463;360.00878049;361.96414634;363.9195122;365.87487805;367.8302439;369.78560976;371.74097561;373.69…	313.08;315.03536585;316.99073171;318.94609756;320.90146341;322.85682927;324.81219512;326.76756098;328.72292683;330.67829268;332.63365854;334.58902439;336.54439024;338.4997561;340.45512195;342.4104878;344.36585366;346.32121951;348.27658537;350.23195122;352.18731707;354.14268293;356.09804878;358.05341463;360.00878049;361.96414634;363.9195122;365.87487805;367.8302439;369.78560976;371.74097561;373.69…	313.08;315.03536585;316.99073171;318.94609756;320.90146341;322.85682927;324.81219512;326.76756098;328.72292683;330.67829268;332.63365854;334.58902439;336.54439024;338.4997561;340.45512195;342.4104878;344.36585366;346.32121951;348.27658537;350.23195122;352.18731707;354.14268293;356.09804878;358.05341463;360.00878049;361.96414634;363.9195122;365.87487805;367.8302439;369.78560976;371.74097561;373.69…	1.2	2.5	0	0.2	0	0	1.6	1831	29	1.454	0.244	10.995	11.239	38
172	Drain	313.08;315.03536585;316.99073171;318.94609756;320.90146341;322.85682927;324.81219512;326.76756098;328.72292683;330.67829268;332.63365854;334.58902439;336.54439024;338.4997561;340.45512195;342.4104878;344.36585366;346.32121951;348.27658537;350.23195122;352.18731707;354.14268293;356.09804878;358.05341463;360.00878049;361.96414634;363.9195122;365.87487805;367.8302439;369.78560976;371.74097561;373.69…	313.08;315.03536585;316.99073171;318.94609756;320.90146341;322.85682927;324.81219512;326.76756098;328.72292683;330.67829268;332.63365854;334.58902439;336.54439024;338.4997561;340.45512195;342.4104878;344.36585366;346.32121951;348.27658537;350.23195122;352.18731707;354.14268293;356.09804878;358.05341463;360.00878049;361.96414634;363.9195122;365.87487805;367.8302439;369.78560976;371.74097561;373.69…	313.08;315.03536585;316.99073171;318.94609756;320.90146341;322.85682927;324.81219512;326.76756098;328.72292683;330.67829268;332.63365854;334.58902439;336.54439024;338.4997561;340.45512195;342.4104878;344.36585366;346.32121951;348.27658537;350.23195122;352.18731707;354.14268293;356.09804878;358.05341463;360.00878049;361.96414634;363.9195122;365.87487805;367.8302439;369.78560976;371.74097561;373.69…	2.3	0.5	41	0.8	3.86	0	2.7	10600	34	0.019	4.044	14.113	18.157	67
172	Drain	313.08;315.03536585;316.99073171;318.94609756;320.90146341;322.85682927;324.81219512;326.76756098;328.72292683;330.67829268;332.63365854;334.58902439;336.54439024;338.4997561;340.45512195;342.4104878;344.36585366;346.32121951;348.27658537;350.23195122;352.18731707;354.14268293;356.09804878;358.05341463;360.00878049;361.96414634;363.9195122;365.87487805;367.8302439;369.78560976;371.74097561;373.69…	313.08;315.03536585;316.99073171;318.94609756;320.90146341;322.85682927;324.81219512;326.76756098;328.72292683;330.67829268;332.63365854;334.58902439;336.54439024;338.4997561;340.45512195;342.4104878;344.36585366;346.32121951;348.27658537;350.23195122;352.18731707;354.14268293;356.09804878;358.05341463;360.00878049;361.96414634;363.9195122;365.87487805;367.8302439;369.78560976;371.74097561;373.69…	313.08;315.03536585;316.99073171;318.94609756;320.90146341;322.85682927;324.81219512;326.76756098;328.72292683;330.67829268;332.63365854;334.58902439;336.54439024;338.4997561;340.45512195;342.4104878;344.36585366;346.32121951;348.27658537;350.23195122;352.18731707;354.14268293;356.09804878;358.05341463;360.00878049;361.96414634;363.9195122;365.87487805;367.8302439;369.78560976;371.74097561;373.69…	2.3	0.8	45	0.5	4.15	8	2.7	15277	40	0.026	10.221	31.098	41.319	71
242	Drain	313.08;315.03536585;316.99073171;318.94609756;320.90146341;322.85682927;324.81219512;326.76756098;328.72292683;330.67829268;332.63365854;334.58902439;336.54439024;338.4997561;340.45512195;342.4104878;344.36585366;346.32121951;348.27658537;350.23195122;352.18731707;354.14268293;356.09804878;358.05341463;360.00878049;361.96414634;363.9195122;365.87487805;367.8302439;369.78560976;371.74097561;373.69…	313.08;315.03536585;316.99073171;318.94609756;320.90146341;322.85682927;324.81219512;326.76756098;328.72292683;330.67829268;332.63365854;334.58902439;336.54439024;338.4997561;340.45512195;342.4104878;344.36585366;346.32121951;348.27658537;350.23195122;352.18731707;354.14268293;356.09804878;358.05341463;360.00878049;361.96414634;363.9195122;365.87487805;367.8302439;369.78560976;371.74097561;373.69…	313.08;315.03536585;316.99073171;318.94609756;320.90146341;322.85682927;324.81219512;326.76756098;328.72292683;330.67829268;332.63365854;334.58902439;336.54439024;338.4997561;340.45512195;342.4104878;344.36585366;346.32121951;348.27658537;350.23195122;352.18731707;354.14268293;356.09804878;358.05341463;360.00878049;361.96414634;363.9195122;365.87487805;367.8302439;369.78560976;371.74097561;373.69…	1.1	0.7	68	69.2	0	66	2.6	373	668	0.022	0.002	0.021	0.023	119
158	Drain	313.08;315.03536585;316.99073171;318.94609756;320.90146341;322.85682927;324.81219512;326.76756098;328.72292683;330.67829268;332.63365854;334.58902439;336.54439024;338.4997561;340.45512195;342.4104878;344.36585366;346.32121951;348.27658537;350.23195122;352.18731707;354.14268293;356.09804878;358.05341463;360.00878049;361.96414634;363.9195122;365.87487805;367.8302439;369.78560976;371.74097561;373.69…	313.08;315.03536585;316.99073171;318.94609756;320.90146341;322.85682927;324.81219512;326.76756098;328.72292683;330.67829268;332.63365854;334.58902439;336.54439024;338.4997561;340.45512195;342.4104878;344.36585366;346.32121951;348.27658537;350.23195122;352.18731707;354.14268293;356.09804878;358.05341463;360.00878049;361.96414634;363.9195122;365.87487805;367.8302439;369.78560976;371.74097561;373.69…	313.08;315.03536585;316.99073171;318.94609756;320.90146341;322.85682927;324.81219512;326.76756098;328.72292683;330.67829268;332.63365854;334.58902439;336.54439024;338.4997561;340.45512195;342.4104878;344.36585366;346.32121951;348.27658537;350.23195122;352.18731707;354.14268293;356.09804878;358.05341463;360.00878049;361.96414634;363.9195122;365.87487805;367.8302439;369.78560976;371.74097561;373.69…	2.2	0.1	20	2.5	3.49	7	5.6	1149	23	0.008	0.047	0.078	0.125	87
157	Drain	313.08;315.03536585;316.99073171;318.94609756;320.90146341;322.85682927;324.81219512;326.76756098;328.72292683;330.67829268;332.63365854;334.58902439;336.54439024;338.4997561;340.45512195;342.4104878;344.36585366;346.32121951;348.27658537;350.23195122;352.18731707;354.14268293;356.09804878;358.05341463;360.00878049;361.96414634;363.9195122;365.87487805;367.8302439;369.78560976;371.74097561;373.69…	313.08;315.03536585;316.99073171;318.94609756;320.90146341;322.85682927;324.81219512;326.76756098;328.72292683;330.67829268;332.63365854;334.58902439;336.54439024;338.4997561;340.45512195;342.4104878;344.36585366;346.32121951;348.27658537;350.23195122;352.18731707;354.14268293;356.09804878;358.05341463;360.00878049;361.96414634;363.9195122;365.87487805;367.8302439;369.78560976;371.74097561;373.69…	313.08;315.03536585;316.99073171;318.94609756;320.90146341;322.85682927;324.81219512;326.76756098;328.72292683;330.67829268;332.63365854;334.58902439;336.54439024;338.4997561;340.45512195;342.4104878;344.36585366;346.32121951;348.27658537;350.23195122;352.18731707;354.14268293;356.09804878;358.05341463;360.00878049;361.96414634;363.9195122;365.87487805;367.8302439;369.78560976;371.74097561;373.69…	1.1	2.3	22	0	0	14	3.8	2336	100	0.022	0.027	0.312	0.339	37
107	Drain	313.08;315.03536585;316.99073171;318.94609756;320.90146341;322.85682927;324.81219512;326.76756098;328.72292683;330.67829268;332.63365854;334.58902439;336.54439024;338.4997561;340.45512195;342.4104878;344.36585366;346.32121951;348.27658537;350.23195122;352.18731707;354.14268293;356.09804878;358.05341463;360.00878049;361.96414634;363.9195122;365.87487805;367.8302439;369.78560976;371.74097561;373.69…	313.08;315.03536585;316.99073171;318.94609756;320.90146341;322.85682927;324.81219512;326.76756098;328.72292683;330.67829268;332.63365854;334.58902439;336.54439024;338.4997561;340.45512195;342.4104878;344.36585366;346.32121951;348.27658537;350.23195122;352.18731707;354.14268293;356.09804878;358.05341463;360.00878049;361.96414634;363.9195122;365.87487805;367.8302439;369.78560976;371.74097561;373.69…	313.08;315.03536585;316.99073171;318.94609756;320.90146341;322.85682927;324.81219512;326.76756098;328.72292683;330.67829268;332.63365854;334.58902439;336.54439024;338.4997561;340.45512195;342.4104878;344.36585366;346.32121951;348.27658537;350.23195122;352.18731707;354.14268293;356.09804878;358.05341463;360.00878049;361.96414634;363.9195122;365.87487805;367.8302439;369.78560976;371.74097561;373.69…	0	0	81	0	0	4	39.6	0	0	0	0.068	0.023	0.091	0
185	Drain	313.08;315.03536585;316.99073171;318.94609756;320.90146341;322.85682927;324.81219512;326.76756098;328.72292683;330.67829268;332.63365854;334.58902439;336.54439024;338.4997561;340.45512195;342.4104878;344.36585366;346.32121951;348.27658537;350.23195122;352.18731707;354.14268293;356.09804878;358.05341463;360.00878049;361.96414634;363.9195122;365.87487805;367.8302439;369.78560976;371.74097561;373.69…	313.08;315.03536585;316.99073171;318.94609756;320.90146341;322.85682927;324.81219512;326.76756098;328.72292683;330.67829268;332.63365854;334.58902439;336.54439024;338.4997561;340.45512195;342.4104878;344.36585366;346.32121951;348.27658537;350.23195122;352.18731707;354.14268293;356.09804878;358.05341463;360.00878049;361.96414634;363.9195122;365.87487805;367.8302439;369.78560976;371.74097561;373.69…	313.08;315.03536585;316.99073171;318.94609756;320.90146341;322.85682927;324.81219512;326.76756098;328.72292683;330.67829268;332.63365854;334.58902439;336.54439024;338.4997561;340.45512195;342.4104878;344.36585366;346.32121951;348.27658537;350.23195122;352.18731707;354.14268293;356.09804878;358.05341463;360.00878049;361.96414634;363.9195122;365.87487805;367.8302439;369.78560976;371.74097561;373.69…	0	0	9	0	0	90	8.7	58	12	0.001	0.014	0.065	0.079	22
185	Drain	313.08;315.03536585;316.99073171;318.94609756;320.90146341;322.85682927;324.81219512;326.76756098;328.72292683;330.67829268;332.63365854;334.58902439;336.54439024;338.4997561;340.45512195;342.4104878;344.36585366;346.32121951;348.27658537;350.23195122;352.18731707;354.14268293;356.09804878;358.05341463;360.00878049;361.96414634;363.9195122;365.87487805;367.8302439;369.78560976;371.74097561;373.69…	313.08;315.03536585;316.99073171;318.94609756;320.90146341;322.85682927;324.81219512;326.76756098;328.72292683;330.67829268;332.63365854;334.58902439;336.54439024;338.4997561;340.45512195;342.4104878;344.36585366;346.32121951;348.27658537;350.23195122;352.18731707;354.14268293;356.09804878;358.05341463;360.00878049;361.96414634;363.9195122;365.87487805;367.8302439;369.78560976;371.74097561;373.69…	313.08;315.03536585;316.99073171;318.94609756;320.90146341;322.85682927;324.81219512;326.76756098;328.72292683;330.67829268;332.63365854;334.58902439;336.54439024;338.4997561;340.45512195;342.4104878;344.36585366;346.32121951;348.27658537;350.23195122;352.18731707;354.14268293;356.09804878;358.05341463;360.00878049;361.96414634;363.9195122;365.87487805;367.8302439;369.78560976;371.74097561;373.69…	0	0	10	0	0	83	9.2	32	13	0	0.002	0.002	0.004	20
185	Drain	313.08;315.03536585;316.99073171;318.94609756;320.90146341;322.85682927;324.81219512;326.76756098;328.72292683;330.67829268;332.63365854;334.58902439;336.54439024;338.4997561;340.45512195;342.4104878;344.36585366;346.32121951;348.27658537;350.23195122;352.18731707;354.14268293;356.09804878;358.05341463;360.00878049;361.96414634;363.9195122;365.87487805;367.8302439;369.78560976;371.74097561;373.69…	313.08;315.03536585;316.99073171;318.94609756;320.90146341;322.85682927;324.81219512;326.76756098;328.72292683;330.67829268;332.63365854;334.58902439;336.54439024;338.4997561;340.45512195;342.4104878;344.36585366;346.32121951;348.27658537;350.23195122;352.18731707;354.14268293;356.09804878;358.05341463;360.00878049;361.96414634;363.9195122;365.87487805;367.8302439;369.78560976;371.74097561;373.69…	313.08;315.03536585;316.99073171;318.94609756;320.90146341;322.85682927;324.81219512;326.76756098;328.72292683;330.67829268;332.63365854;334.58902439;336.54439024;338.4997561;340.45512195;342.4104878;344.36585366;346.32121951;348.27658537;350.23195122;352.18731707;354.14268293;356.09804878;358.05341463;360.00878049;361.96414634;363.9195122;365.87487805;367.8302439;369.78560976;371.74097561;373.69…	0	0	10	0	0	95	9	29	11	0	0	0.001	0.001	22
107	Drain	313.08;315.03536585;316.99073171;318.94609756;320.90146341;322.85682927;324.81219512;326.76756098;328.72292683;330.67829268;332.63365854;334.58902439;336.54439024;338.4997561;340.45512195;342.4104878;344.36585366;346.32121951;348.27658537;350.23195122;352.18731707;354.14268293;356.09804878;358.05341463;360.00878049;361.96414634;363.9195122;365.87487805;367.8302439;369.78560976;371.74097561;373.69…	313.08;315.03536585;316.99073171;318.94609756;320.90146341;322.85682927;324.81219512;326.76756098;328.72292683;330.67829268;332.63365854;334.58902439;336.54439024;338.4997561;340.45512195;342.4104878;344.36585366;346.32121951;348.27658537;350.23195122;352.18731707;354.14268293;356.09804878;358.05341463;360.00878049;361.96414634;363.9195122;365.87487805;367.8302439;369.78560976;371.74097561;373.69…	313.08;315.03536585;316.99073171;318.94609756;320.90146341;322.85682927;324.81219512;326.76756098;328.72292683;330.67829268;332.63365854;334.58902439;336.54439024;338.4997561;340.45512195;342.4104878;344.36585366;346.32121951;348.27658537;350.23195122;352.18731707;354.14268293;356.09804878;358.05341463;360.00878049;361.96414634;363.9195122;365.87487805;367.8302439;369.78560976;371.74097561;373.69…	0	0	249	0	0	0	35	0	0	0	0.116	0.048	0.164	0
267	Drain	313.08;315.03536585;316.99073171;318.94609756;320.90146341;322.85682927;324.81219512;326.76756098;328.72292683;330.67829268;332.63365854;334.58902439;336.54439024;338.4997561;340.45512195;342.4104878;344.36585366;346.32121951;348.27658537;350.23195122;352.18731707;354.14268293;356.09804878;358.05341463;360.00878049;361.96414634;363.9195122;365.87487805;367.8302439;369.78560976;371.74097561;373.69…	313.08;315.03536585;316.99073171;318.94609756;320.90146341;322.85682927;324.81219512;326.76756098;328.72292683;330.67829268;332.63365854;334.58902439;336.54439024;338.4997561;340.45512195;342.4104878;344.36585366;346.32121951;348.27658537;350.23195122;352.18731707;354.14268293;356.09804878;358.05341463;360.00878049;361.96414634;363.9195122;365.87487805;367.8302439;369.78560976;371.74097561;373.69…	313.08;315.03536585;316.99073171;318.94609756;320.90146341;322.85682927;324.81219512;326.76756098;328.72292683;330.67829268;332.63365854;334.58902439;336.54439024;338.4997561;340.45512195;342.4104878;344.36585366;346.32121951;348.27658537;350.23195122;352.18731707;354.14268293;356.09804878;358.05341463;360.00878049;361.96414634;363.9195122;365.87487805;367.8302439;369.78560976;371.74097561;373.69…	1.7	0.8	37	2.4	2.53	23	1.7	2965	63	0.075	0.006	0.084	0.09	71
195	Drain	313.08;315.03536585;316.99073171;318.94609756;320.90146341;322.85682927;324.81219512;326.76756098;328.72292683;330.67829268;332.63365854;334.58902439;336.54439024;338.4997561;340.45512195;342.4104878;344.36585366;346.32121951;348.27658537;350.23195122;352.18731707;354.14268293;356.09804878;358.05341463;360.00878049;361.96414634;363.9195122;365.87487805;367.8302439;369.78560976;371.74097561;373.69…	313.08;315.03536585;316.99073171;318.94609756;320.90146341;322.85682927;324.81219512;326.76756098;328.72292683;330.67829268;332.63365854;334.58902439;336.54439024;338.4997561;340.45512195;342.4104878;344.36585366;346.32121951;348.27658537;350.23195122;352.18731707;354.14268293;356.09804878;358.05341463;360.00878049;361.96414634;363.9195122;365.87487805;367.8302439;369.78560976;371.74097561;373.69…	313.08;315.03536585;316.99073171;318.94609756;320.90146341;322.85682927;324.81219512;326.76756098;328.72292683;330.67829268;332.63365854;334.58902439;336.54439024;338.4997561;340.45512195;342.4104878;344.36585366;346.32121951;348.27658537;350.23195122;352.18731707;354.14268293;356.09804878;358.05341463;360.00878049;361.96414634;363.9195122;365.87487805;367.8302439;369.78560976;371.74097561;373.69…	1.8	0.8	33	0.4	2.63	55	4.7	916	48		0.008	0.138	0.135	45
181	Drain	313.08;315.03536585;316.99073171;318.94609756;320.90146341;322.85682927;324.81219512;326.76756098;328.72292683;330.67829268;332.63365854;334.58902439;336.54439024;338.4997561;340.45512195;342.4104878;344.36585366;346.32121951;348.27658537;350.23195122;352.18731707;354.14268293;356.09804878;358.05341463;360.00878049;361.96414634;363.9195122;365.87487805;367.8302439;369.78560976;371.74097561;373.69…	313.08;315.03536585;316.99073171;318.94609756;320.90146341;322.85682927;324.81219512;326.76756098;328.72292683;330.67829268;332.63365854;334.58902439;336.54439024;338.4997561;340.45512195;342.4104878;344.36585366;346.32121951;348.27658537;350.23195122;352.18731707;354.14268293;356.09804878;358.05341463;360.00878049;361.96414634;363.9195122;365.87487805;367.8302439;369.78560976;371.74097561;373.69…	313.08;315.03536585;316.99073171;318.94609756;320.90146341;322.85682927;324.81219512;326.76756098;328.72292683;330.67829268;332.63365854;334.58902439;336.54439024;338.4997561;340.45512195;342.4104878;344.36585366;346.32121951;348.27658537;350.23195122;352.18731707;354.14268293;356.09804878;358.05341463;360.00878049;361.96414634;363.9195122;365.87487805;367.8302439;369.78560976;371.74097561;373.69…	2.1	0.1	23	0.7	3.07	87	2.4	386	15	0.023	0.232	0.069	0.301	43
232	Drain	313.08;315.03536585;316.99073171;318.94609756;320.90146341;322.85682927;324.81219512;326.76756098;328.72292683;330.67829268;332.63365854;334.58902439;336.54439024;338.4997561;340.45512195;342.4104878;344.36585366;346.32121951;348.27658537;350.23195122;352.18731707;354.14268293;356.09804878;358.05341463;360.00878049;361.96414634;363.9195122;365.87487805;367.8302439;369.78560976;371.74097561;373.69…	313.08;315.03536585;316.99073171;318.94609756;320.90146341;322.85682927;324.81219512;326.76756098;328.72292683;330.67829268;332.63365854;334.58902439;336.54439024;338.4997561;340.45512195;342.4104878;344.36585366;346.32121951;348.27658537;350.23195122;352.18731707;354.14268293;356.09804878;358.05341463;360.00878049;361.96414634;363.9195122;365.87487805;367.8302439;369.78560976;371.74097561;373.69…	313.08;315.03536585;316.99073171;318.94609756;320.90146341;322.85682927;324.81219512;326.76756098;328.72292683;330.67829268;332.63365854;334.58902439;336.54439024;338.4997561;340.45512195;342.4104878;344.36585366;346.32121951;348.27658537;350.23195122;352.18731707;354.14268293;356.09804878;358.05341463;360.00878049;361.96414634;363.9195122;365.87487805;367.8302439;369.78560976;371.74097561;373.69…	2.6	1.3	17	2.7	3.62	0	5.6	1843	39	0.071	0.155	0.11	0.265	77
202	Drain	313.08;315.03536585;316.99073171;318.94609756;320.90146341;322.85682927;324.81219512;326.76756098;328.72292683;330.67829268;332.63365854;334.58902439;336.54439024;338.4997561;340.45512195;342.4104878;344.36585366;346.32121951;348.27658537;350.23195122;352.18731707;354.14268293;356.09804878;358.05341463;360.00878049;361.96414634;363.9195122;365.87487805;367.8302439;369.78560976;371.74097561;373.69…	313.08;315.03536585;316.99073171;318.94609756;320.90146341;322.85682927;324.81219512;326.76756098;328.72292683;330.67829268;332.63365854;334.58902439;336.54439024;338.4997561;340.45512195;342.4104878;344.36585366;346.32121951;348.27658537;350.23195122;352.18731707;354.14268293;356.09804878;358.05341463;360.00878049;361.96414634;363.9195122;365.87487805;367.8302439;369.78560976;371.74097561;373.69…	313.08;315.03536585;316.99073171;318.94609756;320.90146341;322.85682927;324.81219512;326.76756098;328.72292683;330.67829268;332.63365854;334.58902439;336.54439024;338.4997561;340.45512195;342.4104878;344.36585366;346.32121951;348.27658537;350.23195122;352.18731707;354.14268293;356.09804878;358.05341463;360.00878049;361.96414634;363.9195122;365.87487805;367.8302439;369.78560976;371.74097561;373.69…	1.1	0	103	0	0	50	1	107	109	0.001	0.004	0.001	0.005	24
229	Drain	313.08;315.03536585;316.99073171;318.94609756;320.90146341;322.85682927;324.81219512;326.76756098;328.72292683;330.67829268;332.63365854;334.58902439;336.54439024;338.4997561;340.45512195;342.4104878;344.36585366;346.32121951;348.27658537;350.23195122;352.18731707;354.14268293;356.09804878;358.05341463;360.00878049;361.96414634;363.9195122;365.87487805;367.8302439;369.78560976;371.74097561;373.69…	313.08;315.03536585;316.99073171;318.94609756;320.90146341;322.85682927;324.81219512;326.76756098;328.72292683;330.67829268;332.63365854;334.58902439;336.54439024;338.4997561;340.45512195;342.4104878;344.36585366;346.32121951;348.27658537;350.23195122;352.18731707;354.14268293;356.09804878;358.05341463;360.00878049;361.96414634;363.9195122;365.87487805;367.8302439;369.78560976;371.74097561;373.69…	313.08;315.03536585;316.99073171;318.94609756;320.90146341;322.85682927;324.81219512;326.76756098;328.72292683;330.67829268;332.63365854;334.58902439;336.54439024;338.4997561;340.45512195;342.4104878;344.36585366;346.32121951;348.27658537;350.23195122;352.18731707;354.14268293;356.09804878;358.05341463;360.00878049;361.96414634;363.9195122;365.87487805;367.8302439;369.78560976;371.74097561;373.69…	2.3	0.4	18	2.3	3.28	9	6.6	1622	21	0.269	0.011	0.1	0.111	63
255	Drain	313.08;315.03536585;316.99073171;318.94609756;320.90146341;322.85682927;324.81219512;326.76756098;328.72292683;330.67829268;332.63365854;334.58902439;336.54439024;338.4997561;340.45512195;342.4104878;344.36585366;346.32121951;348.27658537;350.23195122;352.18731707;354.14268293;356.09804878;358.05341463;360.00878049;361.96414634;363.9195122;365.87487805;367.8302439;369.78560976;371.74097561;373.69…	313.08;315.03536585;316.99073171;318.94609756;320.90146341;322.85682927;324.81219512;326.76756098;328.72292683;330.67829268;332.63365854;334.58902439;336.54439024;338.4997561;340.45512195;342.4104878;344.36585366;346.32121951;348.27658537;350.23195122;352.18731707;354.14268293;356.09804878;358.05341463;360.00878049;361.96414634;363.9195122;365.87487805;367.8302439;369.78560976;371.74097561;373.69…	313.08;315.03536585;316.99073171;318.94609756;320.90146341;322.85682927;324.81219512;326.76756098;328.72292683;330.67829268;332.63365854;334.58902439;336.54439024;338.4997561;340.45512195;342.4104878;344.36585366;346.32121951;348.27658537;350.23195122;352.18731707;354.14268293;356.09804878;358.05341463;360.00878049;361.96414634;363.9195122;365.87487805;367.8302439;369.78560976;371.74097561;373.69…	1.8	0.4	46	0	2.99	10		2762	144	0.031	0.844	2.308	3.152	29
200	Drain	313.08;315.03536585;316.99073171;318.94609756;320.90146341;322.85682927;324.81219512;326.76756098;328.72292683;330.67829268;332.63365854;334.58902439;336.54439024;338.4997561;340.45512195;342.4104878;344.36585366;346.32121951;348.27658537;350.23195122;352.18731707;354.14268293;356.09804878;358.05341463;360.00878049;361.96414634;363.9195122;365.87487805;367.8302439;369.78560976;371.74097561;373.69…	313.08;315.03536585;316.99073171;318.94609756;320.90146341;322.85682927;324.81219512;326.76756098;328.72292683;330.67829268;332.63365854;334.58902439;336.54439024;338.4997561;340.45512195;342.4104878;344.36585366;346.32121951;348.27658537;350.23195122;352.18731707;354.14268293;356.09804878;358.05341463;360.00878049;361.96414634;363.9195122;365.87487805;367.8302439;369.78560976;371.74097561;373.69…	313.08;315.03536585;316.99073171;318.94609756;320.90146341;322.85682927;324.81219512;326.76756098;328.72292683;330.67829268;332.63365854;334.58902439;336.54439024;338.4997561;340.45512195;342.4104878;344.36585366;346.32121951;348.27658537;350.23195122;352.18731707;354.14268293;356.09804878;358.05341463;360.00878049;361.96414634;363.9195122;365.87487805;367.8302439;369.78560976;371.74097561;373.69…	1.4	0	8	1.1	2.18	42	4.1	260	14	0.001	0.007	0.015	0.022	127
200	Drain	313.08;315.03536585;316.99073171;318.94609756;320.90146341;322.85682927;324.81219512;326.76756098;328.72292683;330.67829268;332.63365854;334.58902439;336.54439024;338.4997561;340.45512195;342.4104878;344.36585366;346.32121951;348.27658537;350.23195122;352.18731707;354.14268293;356.09804878;358.05341463;360.00878049;361.96414634;363.9195122;365.87487805;367.8302439;369.78560976;371.74097561;373.69…	313.08;315.03536585;316.99073171;318.94609756;320.90146341;322.85682927;324.81219512;326.76756098;328.72292683;330.67829268;332.63365854;334.58902439;336.54439024;338.4997561;340.45512195;342.4104878;344.36585366;346.32121951;348.27658537;350.23195122;352.18731707;354.14268293;356.09804878;358.05341463;360.00878049;361.96414634;363.9195122;365.87487805;367.8302439;369.78560976;371.74097561;373.69…	313.08;315.03536585;316.99073171;318.94609756;320.90146341;322.85682927;324.81219512;326.76756098;328.72292683;330.67829268;332.63365854;334.58902439;336.54439024;338.4997561;340.45512195;342.4104878;344.36585366;346.32121951;348.27658537;350.23195122;352.18731707;354.14268293;356.09804878;358.05341463;360.00878049;361.96414634;363.9195122;365.87487805;367.8302439;369.78560976;371.74097561;373.69…	1.1	0.2	0	0.8	0	68	3.9	155	14	0.003	0.046	0.151	0.197	124
156	Drain	313.08;315.03536585;316.99073171;318.94609756;320.90146341;322.85682927;324.81219512;326.76756098;328.72292683;330.67829268;332.63365854;334.58902439;336.54439024;338.4997561;340.45512195;342.4104878;344.36585366;346.32121951;348.27658537;350.23195122;352.18731707;354.14268293;356.09804878;358.05341463;360.00878049;361.96414634;363.9195122;365.87487805;367.8302439;369.78560976;371.74097561;373.69…	313.08;315.03536585;316.99073171;318.94609756;320.90146341;322.85682927;324.81219512;326.76756098;328.72292683;330.67829268;332.63365854;334.58902439;336.54439024;338.4997561;340.45512195;342.4104878;344.36585366;346.32121951;348.27658537;350.23195122;352.18731707;354.14268293;356.09804878;358.05341463;360.00878049;361.96414634;363.9195122;365.87487805;367.8302439;369.78560976;371.74097561;373.69…	313.08;315.03536585;316.99073171;318.94609756;320.90146341;322.85682927;324.81219512;326.76756098;328.72292683;330.67829268;332.63365854;334.58902439;336.54439024;338.4997561;340.45512195;342.4104878;344.36585366;346.32121951;348.27658537;350.23195122;352.18731707;354.14268293;356.09804878;358.05341463;360.00878049;361.96414634;363.9195122;365.87487805;367.8302439;369.78560976;371.74097561;373.69…	0	0.1	0	0	0	56	3.8	72	8	0.008	0.016	0.031	0.047	0
261	Drain	313.08;315.03536585;316.99073171;318.94609756;320.90146341;322.85682927;324.81219512;326.76756098;328.72292683;330.67829268;332.63365854;334.58902439;336.54439024;338.4997561;340.45512195;342.4104878;344.36585366;346.32121951;348.27658537;350.23195122;352.18731707;354.14268293;356.09804878;358.05341463;360.00878049;361.96414634;363.9195122;365.87487805;367.8302439;369.78560976;371.74097561;373.69…	313.08;315.03536585;316.99073171;318.94609756;320.90146341;322.85682927;324.81219512;326.76756098;328.72292683;330.67829268;332.63365854;334.58902439;336.54439024;338.4997561;340.45512195;342.4104878;344.36585366;346.32121951;348.27658537;350.23195122;352.18731707;354.14268293;356.09804878;358.05341463;360.00878049;361.96414634;363.9195122;365.87487805;367.8302439;369.78560976;371.74097561;373.69…	313.08;315.03536585;316.99073171;318.94609756;320.90146341;322.85682927;324.81219512;326.76756098;328.72292683;330.67829268;332.63365854;334.58902439;336.54439024;338.4997561;340.45512195;342.4104878;344.36585366;346.32121951;348.27658537;350.23195122;352.18731707;354.14268293;356.09804878;358.05341463;360.00878049;361.96414634;363.9195122;365.87487805;367.8302439;369.78560976;371.74097561;373.69…	0	0.2	0	19.2	0	0	0.8	0	0	0.004	0	0.005	0.005	35
261	Drain	313.08;315.03536585;316.99073171;318.94609756;320.90146341;322.85682927;324.81219512;326.76756098;328.72292683;330.67829268;332.63365854;334.58902439;336.54439024;338.4997561;340.45512195;342.4104878;344.36585366;346.32121951;348.27658537;350.23195122;352.18731707;354.14268293;356.09804878;358.05341463;360.00878049;361.96414634;363.9195122;365.87487805;367.8302439;369.78560976;371.74097561;373.69…	313.08;315.03536585;316.99073171;318.94609756;320.90146341;322.85682927;324.81219512;326.76756098;328.72292683;330.67829268;332.63365854;334.58902439;336.54439024;338.4997561;340.45512195;342.4104878;344.36585366;346.32121951;348.27658537;350.23195122;352.18731707;354.14268293;356.09804878;358.05341463;360.00878049;361.96414634;363.9195122;365.87487805;367.8302439;369.78560976;371.74097561;373.69…	313.08;315.03536585;316.99073171;318.94609756;320.90146341;322.85682927;324.81219512;326.76756098;328.72292683;330.67829268;332.63365854;334.58902439;336.54439024;338.4997561;340.45512195;342.4104878;344.36585366;346.32121951;348.27658537;350.23195122;352.18731707;354.14268293;356.09804878;358.05341463;360.00878049;361.96414634;363.9195122;365.87487805;367.8302439;369.78560976;371.74097561;373.69…	0	0.1	0	8.8	0	33	1.2	29	15	0.003	0	0.003	0.003	27
201	Drain	313.08;315.03536585;316.99073171;318.94609756;320.90146341;322.85682927;324.81219512;326.76756098;328.72292683;330.67829268;332.63365854;334.58902439;336.54439024;338.4997561;340.45512195;342.4104878;344.36585366;346.32121951;348.27658537;350.23195122;352.18731707;354.14268293;356.09804878;358.05341463;360.00878049;361.96414634;363.9195122;365.87487805;367.8302439;369.78560976;371.74097561;373.69…	313.08;315.03536585;316.99073171;318.94609756;320.90146341;322.85682927;324.81219512;326.76756098;328.72292683;330.67829268;332.63365854;334.58902439;336.54439024;338.4997561;340.45512195;342.4104878;344.36585366;346.32121951;348.27658537;350.23195122;352.18731707;354.14268293;356.09804878;358.05341463;360.00878049;361.96414634;363.9195122;365.87487805;367.8302439;369.78560976;371.74097561;373.69…	313.08;315.03536585;316.99073171;318.94609756;320.90146341;322.85682927;324.81219512;326.76756098;328.72292683;330.67829268;332.63365854;334.58902439;336.54439024;338.4997561;340.45512195;342.4104878;344.36585366;346.32121951;348.27658537;350.23195122;352.18731707;354.14268293;356.09804878;358.05341463;360.00878049;361.96414634;363.9195122;365.87487805;367.8302439;369.78560976;371.74097561;373.69…	2.9	1.6	26	1.3	3.98	33	5	7020	30	0.972	3.893	218.184	222.077	38
242	Drain	313.08;315.03536585;316.99073171;318.94609756;320.90146341;322.85682927;324.81219512;326.76756098;328.72292683;330.67829268;332.63365854;334.58902439;336.54439024;338.4997561;340.45512195;342.4104878;344.36585366;346.32121951;348.27658537;350.23195122;352.18731707;354.14268293;356.09804878;358.05341463;360.00878049;361.96414634;363.9195122;365.87487805;367.8302439;369.78560976;371.74097561;373.69…	313.08;315.03536585;316.99073171;318.94609756;320.90146341;322.85682927;324.81219512;326.76756098;328.72292683;330.67829268;332.63365854;334.58902439;336.54439024;338.4997561;340.45512195;342.4104878;344.36585366;346.32121951;348.27658537;350.23195122;352.18731707;354.14268293;356.09804878;358.05341463;360.00878049;361.96414634;363.9195122;365.87487805;367.8302439;369.78560976;371.74097561;373.69…	313.08;315.03536585;316.99073171;318.94609756;320.90146341;322.85682927;324.81219512;326.76756098;328.72292683;330.67829268;332.63365854;334.58902439;336.54439024;338.4997561;340.45512195;342.4104878;344.36585366;346.32121951;348.27658537;350.23195122;352.18731707;354.14268293;356.09804878;358.05341463;360.00878049;361.96414634;363.9195122;365.87487805;367.8302439;369.78560976;371.74097561;373.69…	0	0.5	0	9.8	0	4	1.8	38	50	0.065	0.031	0.164	0.195	77
100	Drain	313.08;315.03536585;316.99073171;318.94609756;320.90146341;322.85682927;324.81219512;326.76756098;328.72292683;330.67829268;332.63365854;334.58902439;336.54439024;338.4997561;340.45512195;342.4104878;344.36585366;346.32121951;348.27658537;350.23195122;352.18731707;354.14268293;356.09804878;358.05341463;360.00878049;361.96414634;363.9195122;365.87487805;367.8302439;369.78560976;371.74097561;373.69…	313.08;315.03536585;316.99073171;318.94609756;320.90146341;322.85682927;324.81219512;326.76756098;328.72292683;330.67829268;332.63365854;334.58902439;336.54439024;338.4997561;340.45512195;342.4104878;344.36585366;346.32121951;348.27658537;350.23195122;352.18731707;354.14268293;356.09804878;358.05341463;360.00878049;361.96414634;363.9195122;365.87487805;367.8302439;369.78560976;371.74097561;373.69…	313.08;315.03536585;316.99073171;318.94609756;320.90146341;322.85682927;324.81219512;326.76756098;328.72292683;330.67829268;332.63365854;334.58902439;336.54439024;338.4997561;340.45512195;342.4104878;344.36585366;346.32121951;348.27658537;350.23195122;352.18731707;354.14268293;356.09804878;358.05341463;360.00878049;361.96414634;363.9195122;365.87487805;367.8302439;369.78560976;371.74097561;373.69…	2	0.1	11	2.6	3.06	61	5.1	389	16	0.003	0.018	0.015	0.033	37
100	Drain	313.08;315.03536585;316.99073171;318.94609756;320.90146341;322.85682927;324.81219512;326.76756098;328.72292683;330.67829268;332.63365854;334.58902439;336.54439024;338.4997561;340.45512195;342.4104878;344.36585366;346.32121951;348.27658537;350.23195122;352.18731707;354.14268293;356.09804878;358.05341463;360.00878049;361.96414634;363.9195122;365.87487805;367.8302439;369.78560976;371.74097561;373.69…	313.08;315.03536585;316.99073171;318.94609756;320.90146341;322.85682927;324.81219512;326.76756098;328.72292683;330.67829268;332.63365854;334.58902439;336.54439024;338.4997561;340.45512195;342.4104878;344.36585366;346.32121951;348.27658537;350.23195122;352.18731707;354.14268293;356.09804878;358.05341463;360.00878049;361.96414634;363.9195122;365.87487805;367.8302439;369.78560976;371.74097561;373.69…	313.08;315.03536585;316.99073171;318.94609756;320.90146341;322.85682927;324.81219512;326.76756098;328.72292683;330.67829268;332.63365854;334.58902439;336.54439024;338.4997561;340.45512195;342.4104878;344.36585366;346.32121951;348.27658537;350.23195122;352.18731707;354.14268293;356.09804878;358.05341463;360.00878049;361.96414634;363.9195122;365.87487805;367.8302439;369.78560976;371.74097561;373.69…	2	0.1	12	3.2	3.13	58	5	411	16	0.004	0.054	0.024	0.078	42
110	Drain	313.08;315.03536585;316.99073171;318.94609756;320.90146341;322.85682927;324.81219512;326.76756098;328.72292683;330.67829268;332.63365854;334.58902439;336.54439024;338.4997561;340.45512195;342.4104878;344.36585366;346.32121951;348.27658537;350.23195122;352.18731707;354.14268293;356.09804878;358.05341463;360.00878049;361.96414634;363.9195122;365.87487805;367.8302439;369.78560976;371.74097561;373.69…	313.08;315.03536585;316.99073171;318.94609756;320.90146341;322.85682927;324.81219512;326.76756098;328.72292683;330.67829268;332.63365854;334.58902439;336.54439024;338.4997561;340.45512195;342.4104878;344.36585366;346.32121951;348.27658537;350.23195122;352.18731707;354.14268293;356.09804878;358.05341463;360.00878049;361.96414634;363.9195122;365.87487805;367.8302439;369.78560976;371.74097561;373.69…	313.08;315.03536585;316.99073171;318.94609756;320.90146341;322.85682927;324.81219512;326.76756098;328.72292683;330.67829268;332.63365854;334.58902439;336.54439024;338.4997561;340.45512195;342.4104878;344.36585366;346.32121951;348.27658537;350.23195122;352.18731707;354.14268293;356.09804878;358.05341463;360.00878049;361.96414634;363.9195122;365.87487805;367.8302439;369.78560976;371.74097561;373.69…	1.8	0	74	1.2	2.97	69	1.4	828	254	0.003	0.147	0.251	0.398	33
184	Drain	313.08;315.03536585;316.99073171;318.94609756;320.90146341;322.85682927;324.81219512;326.76756098;328.72292683;330.67829268;332.63365854;334.58902439;336.54439024;338.4997561;340.45512195;342.4104878;344.36585366;346.32121951;348.27658537;350.23195122;352.18731707;354.14268293;356.09804878;358.05341463;360.00878049;361.96414634;363.9195122;365.87487805;367.8302439;369.78560976;371.74097561;373.69…	313.08;315.03536585;316.99073171;318.94609756;320.90146341;322.85682927;324.81219512;326.76756098;328.72292683;330.67829268;332.63365854;334.58902439;336.54439024;338.4997561;340.45512195;342.4104878;344.36585366;346.32121951;348.27658537;350.23195122;352.18731707;354.14268293;356.09804878;358.05341463;360.00878049;361.96414634;363.9195122;365.87487805;367.8302439;369.78560976;371.74097561;373.69…	313.08;315.03536585;316.99073171;318.94609756;320.90146341;322.85682927;324.81219512;326.76756098;328.72292683;330.67829268;332.63365854;334.58902439;336.54439024;338.4997561;340.45512195;342.4104878;344.36585366;346.32121951;348.27658537;350.23195122;352.18731707;354.14268293;356.09804878;358.05341463;360.00878049;361.96414634;363.9195122;365.87487805;367.8302439;369.78560976;371.74097561;373.69…	1.2	0	15	0.5	0	82	1.5	179	10	0.002	0	0.002	0.002	25
213	Drain	313.08;315.03536585;316.99073171;318.94609756;320.90146341;322.85682927;324.81219512;326.76756098;328.72292683;330.67829268;332.63365854;334.58902439;336.54439024;338.4997561;340.45512195;342.4104878;344.36585366;346.32121951;348.27658537;350.23195122;352.18731707;354.14268293;356.09804878;358.05341463;360.00878049;361.96414634;363.9195122;365.87487805;367.8302439;369.78560976;371.74097561;373.69…	313.08;315.03536585;316.99073171;318.94609756;320.90146341;322.85682927;324.81219512;326.76756098;328.72292683;330.67829268;332.63365854;334.58902439;336.54439024;338.4997561;340.45512195;342.4104878;344.36585366;346.32121951;348.27658537;350.23195122;352.18731707;354.14268293;356.09804878;358.05341463;360.00878049;361.96414634;363.9195122;365.87487805;367.8302439;369.78560976;371.74097561;373.69…	313.08;315.03536585;316.99073171;318.94609756;320.90146341;322.85682927;324.81219512;326.76756098;328.72292683;330.67829268;332.63365854;334.58902439;336.54439024;338.4997561;340.45512195;342.4104878;344.36585366;346.32121951;348.27658537;350.23195122;352.18731707;354.14268293;356.09804878;358.05341463;360.00878049;361.96414634;363.9195122;365.87487805;367.8302439;369.78560976;371.74097561;373.69…	0	0	0	0	0	80	3.6	54	0	0.001	0.001	0.002	0.003	13
228	Drain	313.08;315.03536585;316.99073171;318.94609756;320.90146341;322.85682927;324.81219512;326.76756098;328.72292683;330.67829268;332.63365854;334.58902439;336.54439024;338.4997561;340.45512195;342.4104878;344.36585366;346.32121951;348.27658537;350.23195122;352.18731707;354.14268293;356.09804878;358.05341463;360.00878049;361.96414634;363.9195122;365.87487805;367.8302439;369.78560976;371.74097561;373.69…	313.08;315.03536585;316.99073171;318.94609756;320.90146341;322.85682927;324.81219512;326.76756098;328.72292683;330.67829268;332.63365854;334.58902439;336.54439024;338.4997561;340.45512195;342.4104878;344.36585366;346.32121951;348.27658537;350.23195122;352.18731707;354.14268293;356.09804878;358.05341463;360.00878049;361.96414634;363.9195122;365.87487805;367.8302439;369.78560976;371.74097561;373.69…	313.08;315.03536585;316.99073171;318.94609756;320.90146341;322.85682927;324.81219512;326.76756098;328.72292683;330.67829268;332.63365854;334.58902439;336.54439024;338.4997561;340.45512195;342.4104878;344.36585366;346.32121951;348.27658537;350.23195122;352.18731707;354.14268293;356.09804878;358.05341463;360.00878049;361.96414634;363.9195122;365.87487805;367.8302439;369.78560976;371.74097561;373.69…	2.5	1.2	0	0.7	3.87	6	5.8	3998	20	0.073	0.525	8.945	9.47	58
228	Drain	313.08;315.03536585;316.99073171;318.94609756;320.90146341;322.85682927;324.81219512;326.76756098;328.72292683;330.67829268;332.63365854;334.58902439;336.54439024;338.4997561;340.45512195;342.4104878;344.36585366;346.32121951;348.27658537;350.23195122;352.18731707;354.14268293;356.09804878;358.05341463;360.00878049;361.96414634;363.9195122;365.87487805;367.8302439;369.78560976;371.74097561;373.69…	313.08;315.03536585;316.99073171;318.94609756;320.90146341;322.85682927;324.81219512;326.76756098;328.72292683;330.67829268;332.63365854;334.58902439;336.54439024;338.4997561;340.45512195;342.4104878;344.36585366;346.32121951;348.27658537;350.23195122;352.18731707;354.14268293;356.09804878;358.05341463;360.00878049;361.96414634;363.9195122;365.87487805;367.8302439;369.78560976;371.74097561;373.69…	313.08;315.03536585;316.99073171;318.94609756;320.90146341;322.85682927;324.81219512;326.76756098;328.72292683;330.67829268;332.63365854;334.58902439;336.54439024;338.4997561;340.45512195;342.4104878;344.36585366;346.32121951;348.27658537;350.23195122;352.18731707;354.14268293;356.09804878;358.05341463;360.00878049;361.96414634;363.9195122;365.87487805;367.8302439;369.78560976;371.74097561;373.69…	2.2	0.4	9	0.7	3.36	18	6.5	1207	25	0.064	0.003	0.005	0.008	75
153	Drain	313.08;315.03536585;316.99073171;318.94609756;320.90146341;322.85682927;324.81219512;326.76756098;328.72292683;330.67829268;332.63365854;334.58902439;336.54439024;338.4997561;340.45512195;342.4104878;344.36585366;346.32121951;348.27658537;350.23195122;352.18731707;354.14268293;356.09804878;358.05341463;360.00878049;361.96414634;363.9195122;365.87487805;367.8302439;369.78560976;371.74097561;373.69…	313.08;315.03536585;316.99073171;318.94609756;320.90146341;322.85682927;324.81219512;326.76756098;328.72292683;330.67829268;332.63365854;334.58902439;336.54439024;338.4997561;340.45512195;342.4104878;344.36585366;346.32121951;348.27658537;350.23195122;352.18731707;354.14268293;356.09804878;358.05341463;360.00878049;361.96414634;363.9195122;365.87487805;367.8302439;369.78560976;371.74097561;373.69…	313.08;315.03536585;316.99073171;318.94609756;320.90146341;322.85682927;324.81219512;326.76756098;328.72292683;330.67829268;332.63365854;334.58902439;336.54439024;338.4997561;340.45512195;342.4104878;344.36585366;346.32121951;348.27658537;350.23195122;352.18731707;354.14268293;356.09804878;358.05341463;360.00878049;361.96414634;363.9195122;365.87487805;367.8302439;369.78560976;371.74097561;373.69…	0	0.1	0	33.2	0	0	0.6	0	0	0.005	0.002	0	0.002	45
128	Drain	313.08;315.03536585;316.99073171;318.94609756;320.90146341;322.85682927;324.81219512;326.76756098;328.72292683;330.67829268;332.63365854;334.58902439;336.54439024;338.4997561;340.45512195;342.4104878;344.36585366;346.32121951;348.27658537;350.23195122;352.18731707;354.14268293;356.09804878;358.05341463;360.00878049;361.96414634;363.9195122;365.87487805;367.8302439;369.78560976;371.74097561;373.69…	313.08;315.03536585;316.99073171;318.94609756;320.90146341;322.85682927;324.81219512;326.76756098;328.72292683;330.67829268;332.63365854;334.58902439;336.54439024;338.4997561;340.45512195;342.4104878;344.36585366;346.32121951;348.27658537;350.23195122;352.18731707;354.14268293;356.09804878;358.05341463;360.00878049;361.96414634;363.9195122;365.87487805;367.8302439;369.78560976;371.74097561;373.69…	313.08;315.03536585;316.99073171;318.94609756;320.90146341;322.85682927;324.81219512;326.76756098;328.72292683;330.67829268;332.63365854;334.58902439;336.54439024;338.4997561;340.45512195;342.4104878;344.36585366;346.32121951;348.27658537;350.23195122;352.18731707;354.14268293;356.09804878;358.05341463;360.00878049;361.96414634;363.9195122;365.87487805;367.8302439;369.78560976;371.74097561;373.69…	1.5	0.4	9	0.3	2.18	42	4.5	2165	25	0.019	0.006	0.053	0.059	45
261	Drain	313.08;315.03536585;316.99073171;318.94609756;320.90146341;322.85682927;324.81219512;326.76756098;328.72292683;330.67829268;332.63365854;334.58902439;336.54439024;338.4997561;340.45512195;342.4104878;344.36585366;346.32121951;348.27658537;350.23195122;352.18731707;354.14268293;356.09804878;358.05341463;360.00878049;361.96414634;363.9195122;365.87487805;367.8302439;369.78560976;371.74097561;373.69…	313.08;315.03536585;316.99073171;318.94609756;320.90146341;322.85682927;324.81219512;326.76756098;328.72292683;330.67829268;332.63365854;334.58902439;336.54439024;338.4997561;340.45512195;342.4104878;344.36585366;346.32121951;348.27658537;350.23195122;352.18731707;354.14268293;356.09804878;358.05341463;360.00878049;361.96414634;363.9195122;365.87487805;367.8302439;369.78560976;371.74097561;373.69…	313.08;315.03536585;316.99073171;318.94609756;320.90146341;322.85682927;324.81219512;326.76756098;328.72292683;330.67829268;332.63365854;334.58902439;336.54439024;338.4997561;340.45512195;342.4104878;344.36585366;346.32121951;348.27658537;350.23195122;352.18731707;354.14268293;356.09804878;358.05341463;360.00878049;361.96414634;363.9195122;365.87487805;367.8302439;369.78560976;371.74097561;373.69…	0	0.3	0	4.1	0	14	1.4	59	20	0.002	0.007	0.054	0.061	22
261	Drain	313.08;315.03536585;316.99073171;318.94609756;320.90146341;322.85682927;324.81219512;326.76756098;328.72292683;330.67829268;332.63365854;334.58902439;336.54439024;338.4997561;340.45512195;342.4104878;344.36585366;346.32121951;348.27658537;350.23195122;352.18731707;354.14268293;356.09804878;358.05341463;360.00878049;361.96414634;363.9195122;365.87487805;367.8302439;369.78560976;371.74097561;373.69…	313.08;315.03536585;316.99073171;318.94609756;320.90146341;322.85682927;324.81219512;326.76756098;328.72292683;330.67829268;332.63365854;334.58902439;336.54439024;338.4997561;340.45512195;342.4104878;344.36585366;346.32121951;348.27658537;350.23195122;352.18731707;354.14268293;356.09804878;358.05341463;360.00878049;361.96414634;363.9195122;365.87487805;367.8302439;369.78560976;371.74097561;373.69…	313.08;315.03536585;316.99073171;318.94609756;320.90146341;322.85682927;324.81219512;326.76756098;328.72292683;330.67829268;332.63365854;334.58902439;336.54439024;338.4997561;340.45512195;342.4104878;344.36585366;346.32121951;348.27658537;350.23195122;352.18731707;354.14268293;356.09804878;358.05341463;360.00878049;361.96414634;363.9195122;365.87487805;367.8302439;369.78560976;371.74097561;373.69…	0	0.1	0	10.2	0	0	1.6	0	0	0.009	0	0.003	0.003	25
194	Drain	313.08;315.03536585;316.99073171;318.94609756;320.90146341;322.85682927;324.81219512;326.76756098;328.72292683;330.67829268;332.63365854;334.58902439;336.54439024;338.4997561;340.45512195;342.4104878;344.36585366;346.32121951;348.27658537;350.23195122;352.18731707;354.14268293;356.09804878;358.05341463;360.00878049;361.96414634;363.9195122;365.87487805;367.8302439;369.78560976;371.74097561;373.69…	313.08;315.03536585;316.99073171;318.94609756;320.90146341;322.85682927;324.81219512;326.76756098;328.72292683;330.67829268;332.63365854;334.58902439;336.54439024;338.4997561;340.45512195;342.4104878;344.36585366;346.32121951;348.27658537;350.23195122;352.18731707;354.14268293;356.09804878;358.05341463;360.00878049;361.96414634;363.9195122;365.87487805;367.8302439;369.78560976;371.74097561;373.69…	313.08;315.03536585;316.99073171;318.94609756;320.90146341;322.85682927;324.81219512;326.76756098;328.72292683;330.67829268;332.63365854;334.58902439;336.54439024;338.4997561;340.45512195;342.4104878;344.36585366;346.32121951;348.27658537;350.23195122;352.18731707;354.14268293;356.09804878;358.05341463;360.00878049;361.96414634;363.9195122;365.87487805;367.8302439;369.78560976;371.74097561;373.69…	2.3	0.2	62	0.9	3.29	78	4.3	538	140	0.058	0.088	0.265	0.353	45
238	Drain	313.08;315.03536585;316.99073171;318.94609756;320.90146341;322.85682927;324.81219512;326.76756098;328.72292683;330.67829268;332.63365854;334.58902439;336.54439024;338.4997561;340.45512195;342.4104878;344.36585366;346.32121951;348.27658537;350.23195122;352.18731707;354.14268293;356.09804878;358.05341463;360.00878049;361.96414634;363.9195122;365.87487805;367.8302439;369.78560976;371.74097561;373.69…	313.08;315.03536585;316.99073171;318.94609756;320.90146341;322.85682927;324.81219512;326.76756098;328.72292683;330.67829268;332.63365854;334.58902439;336.54439024;338.4997561;340.45512195;342.4104878;344.36585366;346.32121951;348.27658537;350.23195122;352.18731707;354.14268293;356.09804878;358.05341463;360.00878049;361.96414634;363.9195122;365.87487805;367.8302439;369.78560976;371.74097561;373.69…	313.08;315.03536585;316.99073171;318.94609756;320.90146341;322.85682927;324.81219512;326.76756098;328.72292683;330.67829268;332.63365854;334.58902439;336.54439024;338.4997561;340.45512195;342.4104878;344.36585366;346.32121951;348.27658537;350.23195122;352.18731707;354.14268293;356.09804878;358.05341463;360.00878049;361.96414634;363.9195122;365.87487805;367.8302439;369.78560976;371.74097561;373.69…	7.7	7.3		0	11.02	7	0.7	9779	112	2.018	0.228	0.261	0.489	283
234	Drain	313.08;315.03536585;316.99073171;318.94609756;320.90146341;322.85682927;324.81219512;326.76756098;328.72292683;330.67829268;332.63365854;334.58902439;336.54439024;338.4997561;340.45512195;342.4104878;344.36585366;346.32121951;348.27658537;350.23195122;352.18731707;354.14268293;356.09804878;358.05341463;360.00878049;361.96414634;363.9195122;365.87487805;367.8302439;369.78560976;371.74097561;373.69…	313.08;315.03536585;316.99073171;318.94609756;320.90146341;322.85682927;324.81219512;326.76756098;328.72292683;330.67829268;332.63365854;334.58902439;336.54439024;338.4997561;340.45512195;342.4104878;344.36585366;346.32121951;348.27658537;350.23195122;352.18731707;354.14268293;356.09804878;358.05341463;360.00878049;361.96414634;363.9195122;365.87487805;367.8302439;369.78560976;371.74097561;373.69…	313.08;315.03536585;316.99073171;318.94609756;320.90146341;322.85682927;324.81219512;326.76756098;328.72292683;330.67829268;332.63365854;334.58902439;336.54439024;338.4997561;340.45512195;342.4104878;344.36585366;346.32121951;348.27658537;350.23195122;352.18731707;354.14268293;356.09804878;358.05341463;360.00878049;361.96414634;363.9195122;365.87487805;367.8302439;369.78560976;371.74097561;373.69…	6.2	6.4		0	8.81	127	2.6	8917	87	1.346	0.009	0.015	0.024	230
162	Drain	313.08;315.03536585;316.99073171;318.94609756;320.90146341;322.85682927;324.81219512;326.76756098;328.72292683;330.67829268;332.63365854;334.58902439;336.54439024;338.4997561;340.45512195;342.4104878;344.36585366;346.32121951;348.27658537;350.23195122;352.18731707;354.14268293;356.09804878;358.05341463;360.00878049;361.96414634;363.9195122;365.87487805;367.8302439;369.78560976;371.74097561;373.69…	313.08;315.03536585;316.99073171;318.94609756;320.90146341;322.85682927;324.81219512;326.76756098;328.72292683;330.67829268;332.63365854;334.58902439;336.54439024;338.4997561;340.45512195;342.4104878;344.36585366;346.32121951;348.27658537;350.23195122;352.18731707;354.14268293;356.09804878;358.05341463;360.00878049;361.96414634;363.9195122;365.87487805;367.8302439;369.78560976;371.74097561;373.69…	313.08;315.03536585;316.99073171;318.94609756;320.90146341;322.85682927;324.81219512;326.76756098;328.72292683;330.67829268;332.63365854;334.58902439;336.54439024;338.4997561;340.45512195;342.4104878;344.36585366;346.32121951;348.27658537;350.23195122;352.18731707;354.14268293;356.09804878;358.05341463;360.00878049;361.96414634;363.9195122;365.87487805;367.8302439;369.78560976;371.74097561;373.69…	3.8	2		0	4.95	30	1.2	5183	63	0.255	0.001	0.005	0.006	118
118	Drain	313.08;315.03536585;316.99073171;318.94609756;320.90146341;322.85682927;324.81219512;326.76756098;328.72292683;330.67829268;332.63365854;334.58902439;336.54439024;338.4997561;340.45512195;342.4104878;344.36585366;346.32121951;348.27658537;350.23195122;352.18731707;354.14268293;356.09804878;358.05341463;360.00878049;361.96414634;363.9195122;365.87487805;367.8302439;369.78560976;371.74097561;373.69…	313.08;315.03536585;316.99073171;318.94609756;320.90146341;322.85682927;324.81219512;326.76756098;328.72292683;330.67829268;332.63365854;334.58902439;336.54439024;338.4997561;340.45512195;342.4104878;344.36585366;346.32121951;348.27658537;350.23195122;352.18731707;354.14268293;356.09804878;358.05341463;360.00878049;361.96414634;363.9195122;365.87487805;367.8302439;369.78560976;371.74097561;373.69…	313.08;315.03536585;316.99073171;318.94609756;320.90146341;322.85682927;324.81219512;326.76756098;328.72292683;330.67829268;332.63365854;334.58902439;336.54439024;338.4997561;340.45512195;342.4104878;344.36585366;346.32121951;348.27658537;350.23195122;352.18731707;354.14268293;356.09804878;358.05341463;360.00878049;361.96414634;363.9195122;365.87487805;367.8302439;369.78560976;371.74097561;373.69…	2	0.3	26	0	2.67	111	5	795	26	0.014	0	0.001	0.001	35
145	Drain	313.08;315.03536585;316.99073171;318.94609756;320.90146341;322.85682927;324.81219512;326.76756098;328.72292683;330.67829268;332.63365854;334.58902439;336.54439024;338.4997561;340.45512195;342.4104878;344.36585366;346.32121951;348.27658537;350.23195122;352.18731707;354.14268293;356.09804878;358.05341463;360.00878049;361.96414634;363.9195122;365.87487805;367.8302439;369.78560976;371.74097561;373.69…	313.08;315.03536585;316.99073171;318.94609756;320.90146341;322.85682927;324.81219512;326.76756098;328.72292683;330.67829268;332.63365854;334.58902439;336.54439024;338.4997561;340.45512195;342.4104878;344.36585366;346.32121951;348.27658537;350.23195122;352.18731707;354.14268293;356.09804878;358.05341463;360.00878049;361.96414634;363.9195122;365.87487805;367.8302439;369.78560976;371.74097561;373.69…	313.08;315.03536585;316.99073171;318.94609756;320.90146341;322.85682927;324.81219512;326.76756098;328.72292683;330.67829268;332.63365854;334.58902439;336.54439024;338.4997561;340.45512195;342.4104878;344.36585366;346.32121951;348.27658537;350.23195122;352.18731707;354.14268293;356.09804878;358.05341463;360.00878049;361.96414634;363.9195122;365.87487805;367.8302439;369.78560976;371.74097561;373.69…	1.9		20	0	2.54	0	3.5	477	12					23
111	Drain	313.08;315.03536585;316.99073171;318.94609756;320.90146341;322.85682927;324.81219512;326.76756098;328.72292683;330.67829268;332.63365854;334.58902439;336.54439024;338.4997561;340.45512195;342.4104878;344.36585366;346.32121951;348.27658537;350.23195122;352.18731707;354.14268293;356.09804878;358.05341463;360.00878049;361.96414634;363.9195122;365.87487805;367.8302439;369.78560976;371.74097561;373.69…	313.08;315.03536585;316.99073171;318.94609756;320.90146341;322.85682927;324.81219512;326.76756098;328.72292683;330.67829268;332.63365854;334.58902439;336.54439024;338.4997561;340.45512195;342.4104878;344.36585366;346.32121951;348.27658537;350.23195122;352.18731707;354.14268293;356.09804878;358.05341463;360.00878049;361.96414634;363.9195122;365.87487805;367.8302439;369.78560976;371.74097561;373.69…	313.08;315.03536585;316.99073171;318.94609756;320.90146341;322.85682927;324.81219512;326.76756098;328.72292683;330.67829268;332.63365854;334.58902439;336.54439024;338.4997561;340.45512195;342.4104878;344.36585366;346.32121951;348.27658537;350.23195122;352.18731707;354.14268293;356.09804878;358.05341463;360.00878049;361.96414634;363.9195122;365.87487805;367.8302439;369.78560976;371.74097561;373.69…	2.1	0.2	13	0	3.58	53	3.3	996	16	0.003	0.002	0.009	0.011	63
238	Drain	313.08;315.03536585;316.99073171;318.94609756;320.90146341;322.85682927;324.81219512;326.76756098;328.72292683;330.67829268;332.63365854;334.58902439;336.54439024;338.4997561;340.45512195;342.4104878;344.36585366;346.32121951;348.27658537;350.23195122;352.18731707;354.14268293;356.09804878;358.05341463;360.00878049;361.96414634;363.9195122;365.87487805;367.8302439;369.78560976;371.74097561;373.69…	313.08;315.03536585;316.99073171;318.94609756;320.90146341;322.85682927;324.81219512;326.76756098;328.72292683;330.67829268;332.63365854;334.58902439;336.54439024;338.4997561;340.45512195;342.4104878;344.36585366;346.32121951;348.27658537;350.23195122;352.18731707;354.14268293;356.09804878;358.05341463;360.00878049;361.96414634;363.9195122;365.87487805;367.8302439;369.78560976;371.74097561;373.69…	313.08;315.03536585;316.99073171;318.94609756;320.90146341;322.85682927;324.81219512;326.76756098;328.72292683;330.67829268;332.63365854;334.58902439;336.54439024;338.4997561;340.45512195;342.4104878;344.36585366;346.32121951;348.27658537;350.23195122;352.18731707;354.14268293;356.09804878;358.05341463;360.00878049;361.96414634;363.9195122;365.87487805;367.8302439;369.78560976;371.74097561;373.69…	5.9	5.7	0	0	8.27	0	1.5	0	83	1.284	0.369	0.417	0.786	175
238	Drain	313.08;315.03536585;316.99073171;318.94609756;320.90146341;322.85682927;324.81219512;326.76756098;328.72292683;330.67829268;332.63365854;334.58902439;336.54439024;338.4997561;340.45512195;342.4104878;344.36585366;346.32121951;348.27658537;350.23195122;352.18731707;354.14268293;356.09804878;358.05341463;360.00878049;361.96414634;363.9195122;365.87487805;367.8302439;369.78560976;371.74097561;373.69…	313.08;315.03536585;316.99073171;318.94609756;320.90146341;322.85682927;324.81219512;326.76756098;328.72292683;330.67829268;332.63365854;334.58902439;336.54439024;338.4997561;340.45512195;342.4104878;344.36585366;346.32121951;348.27658537;350.23195122;352.18731707;354.14268293;356.09804878;358.05341463;360.00878049;361.96414634;363.9195122;365.87487805;367.8302439;369.78560976;371.74097561;373.69…	313.08;315.03536585;316.99073171;318.94609756;320.90146341;322.85682927;324.81219512;326.76756098;328.72292683;330.67829268;332.63365854;334.58902439;336.54439024;338.4997561;340.45512195;342.4104878;344.36585366;346.32121951;348.27658537;350.23195122;352.18731707;354.14268293;356.09804878;358.05341463;360.00878049;361.96414634;363.9195122;365.87487805;367.8302439;369.78560976;371.74097561;373.69…	7.5	8.6	0	0	10.55	0	0.8	0	100	2.742	0.061	1.214	1.275	258
246	Drain	313.08;315.03536585;316.99073171;318.94609756;320.90146341;322.85682927;324.81219512;326.76756098;328.72292683;330.67829268;332.63365854;334.58902439;336.54439024;338.4997561;340.45512195;342.4104878;344.36585366;346.32121951;348.27658537;350.23195122;352.18731707;354.14268293;356.09804878;358.05341463;360.00878049;361.96414634;363.9195122;365.87487805;367.8302439;369.78560976;371.74097561;373.69…	313.08;315.03536585;316.99073171;318.94609756;320.90146341;322.85682927;324.81219512;326.76756098;328.72292683;330.67829268;332.63365854;334.58902439;336.54439024;338.4997561;340.45512195;342.4104878;344.36585366;346.32121951;348.27658537;350.23195122;352.18731707;354.14268293;356.09804878;358.05341463;360.00878049;361.96414634;363.9195122;365.87487805;367.8302439;369.78560976;371.74097561;373.69…	313.08;315.03536585;316.99073171;318.94609756;320.90146341;322.85682927;324.81219512;326.76756098;328.72292683;330.67829268;332.63365854;334.58902439;336.54439024;338.4997561;340.45512195;342.4104878;344.36585366;346.32121951;348.27658537;350.23195122;352.18731707;354.14268293;356.09804878;358.05341463;360.00878049;361.96414634;363.9195122;365.87487805;367.8302439;369.78560976;371.74097561;373.69…	2.2	0.6	11	0.2	3.19	18	2.7	4226	31	0.039	0	0.011	0.011	41
173	Drain	313.08;315.03536585;316.99073171;318.94609756;320.90146341;322.85682927;324.81219512;326.76756098;328.72292683;330.67829268;332.63365854;334.58902439;336.54439024;338.4997561;340.45512195;342.4104878;344.36585366;346.32121951;348.27658537;350.23195122;352.18731707;354.14268293;356.09804878;358.05341463;360.00878049;361.96414634;363.9195122;365.87487805;367.8302439;369.78560976;371.74097561;373.69…	313.08;315.03536585;316.99073171;318.94609756;320.90146341;322.85682927;324.81219512;326.76756098;328.72292683;330.67829268;332.63365854;334.58902439;336.54439024;338.4997561;340.45512195;342.4104878;344.36585366;346.32121951;348.27658537;350.23195122;352.18731707;354.14268293;356.09804878;358.05341463;360.00878049;361.96414634;363.9195122;365.87487805;367.8302439;369.78560976;371.74097561;373.69…	313.08;315.03536585;316.99073171;318.94609756;320.90146341;322.85682927;324.81219512;326.76756098;328.72292683;330.67829268;332.63365854;334.58902439;336.54439024;338.4997561;340.45512195;342.4104878;344.36585366;346.32121951;348.27658537;350.23195122;352.18731707;354.14268293;356.09804878;358.05341463;360.00878049;361.96414634;363.9195122;365.87487805;367.8302439;369.78560976;371.74097561;373.69…	2.5		0	1.3	3.56	90	6.6	1737	20					43
124	Drain	313.08;315.03536585;316.99073171;318.94609756;320.90146341;322.85682927;324.81219512;326.76756098;328.72292683;330.67829268;332.63365854;334.58902439;336.54439024;338.4997561;340.45512195;342.4104878;344.36585366;346.32121951;348.27658537;350.23195122;352.18731707;354.14268293;356.09804878;358.05341463;360.00878049;361.96414634;363.9195122;365.87487805;367.8302439;369.78560976;371.74097561;373.69…	313.08;315.03536585;316.99073171;318.94609756;320.90146341;322.85682927;324.81219512;326.76756098;328.72292683;330.67829268;332.63365854;334.58902439;336.54439024;338.4997561;340.45512195;342.4104878;344.36585366;346.32121951;348.27658537;350.23195122;352.18731707;354.14268293;356.09804878;358.05341463;360.00878049;361.96414634;363.9195122;365.87487805;367.8302439;369.78560976;371.74097561;373.69…	313.08;315.03536585;316.99073171;318.94609756;320.90146341;322.85682927;324.81219512;326.76756098;328.72292683;330.67829268;332.63365854;334.58902439;336.54439024;338.4997561;340.45512195;342.4104878;344.36585366;346.32121951;348.27658537;350.23195122;352.18731707;354.14268293;356.09804878;358.05341463;360.00878049;361.96414634;363.9195122;365.87487805;367.8302439;369.78560976;371.74097561;373.69…		0.1								0.002	0.011	0.027	0.038
104	Drain	313.08;315.03536585;316.99073171;318.94609756;320.90146341;322.85682927;324.81219512;326.76756098;328.72292683;330.67829268;332.63365854;334.58902439;336.54439024;338.4997561;340.45512195;342.4104878;344.36585366;346.32121951;348.27658537;350.23195122;352.18731707;354.14268293;356.09804878;358.05341463;360.00878049;361.96414634;363.9195122;365.87487805;367.8302439;369.78560976;371.74097561;373.69…	313.08;315.03536585;316.99073171;318.94609756;320.90146341;322.85682927;324.81219512;326.76756098;328.72292683;330.67829268;332.63365854;334.58902439;336.54439024;338.4997561;340.45512195;342.4104878;344.36585366;346.32121951;348.27658537;350.23195122;352.18731707;354.14268293;356.09804878;358.05341463;360.00878049;361.96414634;363.9195122;365.87487805;367.8302439;369.78560976;371.74097561;373.69…	313.08;315.03536585;316.99073171;318.94609756;320.90146341;322.85682927;324.81219512;326.76756098;328.72292683;330.67829268;332.63365854;334.58902439;336.54439024;338.4997561;340.45512195;342.4104878;344.36585366;346.32121951;348.27658537;350.23195122;352.18731707;354.14268293;356.09804878;358.05341463;360.00878049;361.96414634;363.9195122;365.87487805;367.8302439;369.78560976;371.74097561;373.69…	0	0	0	0	0	19	2.8	2503	15	0.001	0.014	0.061	0.075	0
268	Drain	313.08;315.03536585;316.99073171;318.94609756;320.90146341;322.85682927;324.81219512;326.76756098;328.72292683;330.67829268;332.63365854;334.58902439;336.54439024;338.4997561;340.45512195;342.4104878;344.36585366;346.32121951;348.27658537;350.23195122;352.18731707;354.14268293;356.09804878;358.05341463;360.00878049;361.96414634;363.9195122;365.87487805;367.8302439;369.78560976;371.74097561;373.69…	313.08;315.03536585;316.99073171;318.94609756;320.90146341;322.85682927;324.81219512;326.76756098;328.72292683;330.67829268;332.63365854;334.58902439;336.54439024;338.4997561;340.45512195;342.4104878;344.36585366;346.32121951;348.27658537;350.23195122;352.18731707;354.14268293;356.09804878;358.05341463;360.00878049;361.96414634;363.9195122;365.87487805;367.8302439;369.78560976;371.74097561;373.69…	313.08;315.03536585;316.99073171;318.94609756;320.90146341;322.85682927;324.81219512;326.76756098;328.72292683;330.67829268;332.63365854;334.58902439;336.54439024;338.4997561;340.45512195;342.4104878;344.36585366;346.32121951;348.27658537;350.23195122;352.18731707;354.14268293;356.09804878;358.05341463;360.00878049;361.96414634;363.9195122;365.87487805;367.8302439;369.78560976;371.74097561;373.69…	1	0	62	1.1	0	134	4.6	172	98	0	0	0.003	0.003	47
189	Drain	313.08;315.03536585;316.99073171;318.94609756;320.90146341;322.85682927;324.81219512;326.76756098;328.72292683;330.67829268;332.63365854;334.58902439;336.54439024;338.4997561;340.45512195;342.4104878;344.36585366;346.32121951;348.27658537;350.23195122;352.18731707;354.14268293;356.09804878;358.05341463;360.00878049;361.96414634;363.9195122;365.87487805;367.8302439;369.78560976;371.74097561;373.69…	313.08;315.03536585;316.99073171;318.94609756;320.90146341;322.85682927;324.81219512;326.76756098;328.72292683;330.67829268;332.63365854;334.58902439;336.54439024;338.4997561;340.45512195;342.4104878;344.36585366;346.32121951;348.27658537;350.23195122;352.18731707;354.14268293;356.09804878;358.05341463;360.00878049;361.96414634;363.9195122;365.87487805;367.8302439;369.78560976;371.74097561;373.69…	313.08;315.03536585;316.99073171;318.94609756;320.90146341;322.85682927;324.81219512;326.76756098;328.72292683;330.67829268;332.63365854;334.58902439;336.54439024;338.4997561;340.45512195;342.4104878;344.36585366;346.32121951;348.27658537;350.23195122;352.18731707;354.14268293;356.09804878;358.05341463;360.00878049;361.96414634;363.9195122;365.87487805;367.8302439;369.78560976;371.74097561;373.69…	1.7	0.5	15	0.8	3.04	5	2.4	2368	26	0.011	0.098	0.108	0.206	42
268	Drain	313.08;315.03536585;316.99073171;318.94609756;320.90146341;322.85682927;324.81219512;326.76756098;328.72292683;330.67829268;332.63365854;334.58902439;336.54439024;338.4997561;340.45512195;342.4104878;344.36585366;346.32121951;348.27658537;350.23195122;352.18731707;354.14268293;356.09804878;358.05341463;360.00878049;361.96414634;363.9195122;365.87487805;367.8302439;369.78560976;371.74097561;373.69…	313.08;315.03536585;316.99073171;318.94609756;320.90146341;322.85682927;324.81219512;326.76756098;328.72292683;330.67829268;332.63365854;334.58902439;336.54439024;338.4997561;340.45512195;342.4104878;344.36585366;346.32121951;348.27658537;350.23195122;352.18731707;354.14268293;356.09804878;358.05341463;360.00878049;361.96414634;363.9195122;365.87487805;367.8302439;369.78560976;371.74097561;373.69…	313.08;315.03536585;316.99073171;318.94609756;320.90146341;322.85682927;324.81219512;326.76756098;328.72292683;330.67829268;332.63365854;334.58902439;336.54439024;338.4997561;340.45512195;342.4104878;344.36585366;346.32121951;348.27658537;350.23195122;352.18731707;354.14268293;356.09804878;358.05341463;360.00878049;361.96414634;363.9195122;365.87487805;367.8302439;369.78560976;371.74097561;373.69…	1.3	0	54	0.9	2.01	72	3.9	280	56	0.002	0.002	0.001	0.003	41
225	Drain	313.08;315.03536585;316.99073171;318.94609756;320.90146341;322.85682927;324.81219512;326.76756098;328.72292683;330.67829268;332.63365854;334.58902439;336.54439024;338.4997561;340.45512195;342.4104878;344.36585366;346.32121951;348.27658537;350.23195122;352.18731707;354.14268293;356.09804878;358.05341463;360.00878049;361.96414634;363.9195122;365.87487805;367.8302439;369.78560976;371.74097561;373.69…	313.08;315.03536585;316.99073171;318.94609756;320.90146341;322.85682927;324.81219512;326.76756098;328.72292683;330.67829268;332.63365854;334.58902439;336.54439024;338.4997561;340.45512195;342.4104878;344.36585366;346.32121951;348.27658537;350.23195122;352.18731707;354.14268293;356.09804878;358.05341463;360.00878049;361.96414634;363.9195122;365.87487805;367.8302439;369.78560976;371.74097561;373.69…	313.08;315.03536585;316.99073171;318.94609756;320.90146341;322.85682927;324.81219512;326.76756098;328.72292683;330.67829268;332.63365854;334.58902439;336.54439024;338.4997561;340.45512195;342.4104878;344.36585366;346.32121951;348.27658537;350.23195122;352.18731707;354.14268293;356.09804878;358.05341463;360.00878049;361.96414634;363.9195122;365.87487805;367.8302439;369.78560976;371.74097561;373.69…	1.9		40	0	3.19	41	4	718	43					68
104	Drain	313.08;315.03536585;316.99073171;318.94609756;320.90146341;322.85682927;324.81219512;326.76756098;328.72292683;330.67829268;332.63365854;334.58902439;336.54439024;338.4997561;340.45512195;342.4104878;344.36585366;346.32121951;348.27658537;350.23195122;352.18731707;354.14268293;356.09804878;358.05341463;360.00878049;361.96414634;363.9195122;365.87487805;367.8302439;369.78560976;371.74097561;373.69…	313.08;315.03536585;316.99073171;318.94609756;320.90146341;322.85682927;324.81219512;326.76756098;328.72292683;330.67829268;332.63365854;334.58902439;336.54439024;338.4997561;340.45512195;342.4104878;344.36585366;346.32121951;348.27658537;350.23195122;352.18731707;354.14268293;356.09804878;358.05341463;360.00878049;361.96414634;363.9195122;365.87487805;367.8302439;369.78560976;371.74097561;373.69…	313.08;315.03536585;316.99073171;318.94609756;320.90146341;322.85682927;324.81219512;326.76756098;328.72292683;330.67829268;332.63365854;334.58902439;336.54439024;338.4997561;340.45512195;342.4104878;344.36585366;346.32121951;348.27658537;350.23195122;352.18731707;354.14268293;356.09804878;358.05341463;360.00878049;361.96414634;363.9195122;365.87487805;367.8302439;369.78560976;371.74097561;373.69…	1		100	0	2.16	159	1.3	20555	50					20
136	Drain	313.08;315.03536585;316.99073171;318.94609756;320.90146341;322.85682927;324.81219512;326.76756098;328.72292683;330.67829268;332.63365854;334.58902439;336.54439024;338.4997561;340.45512195;342.4104878;344.36585366;346.32121951;348.27658537;350.23195122;352.18731707;354.14268293;356.09804878;358.05341463;360.00878049;361.96414634;363.9195122;365.87487805;367.8302439;369.78560976;371.74097561;373.69…	313.08;315.03536585;316.99073171;318.94609756;320.90146341;322.85682927;324.81219512;326.76756098;328.72292683;330.67829268;332.63365854;334.58902439;336.54439024;338.4997561;340.45512195;342.4104878;344.36585366;346.32121951;348.27658537;350.23195122;352.18731707;354.14268293;356.09804878;358.05341463;360.00878049;361.96414634;363.9195122;365.87487805;367.8302439;369.78560976;371.74097561;373.69…	313.08;315.03536585;316.99073171;318.94609756;320.90146341;322.85682927;324.81219512;326.76756098;328.72292683;330.67829268;332.63365854;334.58902439;336.54439024;338.4997561;340.45512195;342.4104878;344.36585366;346.32121951;348.27658537;350.23195122;352.18731707;354.14268293;356.09804878;358.05341463;360.00878049;361.96414634;363.9195122;365.87487805;367.8302439;369.78560976;371.74097561;373.69…	2.5	0.2	19	2.7	3.92	76	6.4	1214	33	0.003	0.008	0.01	0.018	66
104	Drain	313.08;315.03536585;316.99073171;318.94609756;320.90146341;322.85682927;324.81219512;326.76756098;328.72292683;330.67829268;332.63365854;334.58902439;336.54439024;338.4997561;340.45512195;342.4104878;344.36585366;346.32121951;348.27658537;350.23195122;352.18731707;354.14268293;356.09804878;358.05341463;360.00878049;361.96414634;363.9195122;365.87487805;367.8302439;369.78560976;371.74097561;373.69…	313.08;315.03536585;316.99073171;318.94609756;320.90146341;322.85682927;324.81219512;326.76756098;328.72292683;330.67829268;332.63365854;334.58902439;336.54439024;338.4997561;340.45512195;342.4104878;344.36585366;346.32121951;348.27658537;350.23195122;352.18731707;354.14268293;356.09804878;358.05341463;360.00878049;361.96414634;363.9195122;365.87487805;367.8302439;369.78560976;371.74097561;373.69…	313.08;315.03536585;316.99073171;318.94609756;320.90146341;322.85682927;324.81219512;326.76756098;328.72292683;330.67829268;332.63365854;334.58902439;336.54439024;338.4997561;340.45512195;342.4104878;344.36585366;346.32121951;348.27658537;350.23195122;352.18731707;354.14268293;356.09804878;358.05341463;360.00878049;361.96414634;363.9195122;365.87487805;367.8302439;369.78560976;371.74097561;373.69…	0	0	33	0	0	33	1.8	5031	20	0.002	0.091	0.416	0.507	0
225	Drain	313.08;315.03536585;316.99073171;318.94609756;320.90146341;322.85682927;324.81219512;326.76756098;328.72292683;330.67829268;332.63365854;334.58902439;336.54439024;338.4997561;340.45512195;342.4104878;344.36585366;346.32121951;348.27658537;350.23195122;352.18731707;354.14268293;356.09804878;358.05341463;360.00878049;361.96414634;363.9195122;365.87487805;367.8302439;369.78560976;371.74097561;373.69…	313.08;315.03536585;316.99073171;318.94609756;320.90146341;322.85682927;324.81219512;326.76756098;328.72292683;330.67829268;332.63365854;334.58902439;336.54439024;338.4997561;340.45512195;342.4104878;344.36585366;346.32121951;348.27658537;350.23195122;352.18731707;354.14268293;356.09804878;358.05341463;360.00878049;361.96414634;363.9195122;365.87487805;367.8302439;369.78560976;371.74097561;373.69…	313.08;315.03536585;316.99073171;318.94609756;320.90146341;322.85682927;324.81219512;326.76756098;328.72292683;330.67829268;332.63365854;334.58902439;336.54439024;338.4997561;340.45512195;342.4104878;344.36585366;346.32121951;348.27658537;350.23195122;352.18731707;354.14268293;356.09804878;358.05341463;360.00878049;361.96414634;363.9195122;365.87487805;367.8302439;369.78560976;371.74097561;373.69…	2		44	0	3.32	24	3.9	789	45					69
104	Drain	313.08;315.03536585;316.99073171;318.94609756;320.90146341;322.85682927;324.81219512;326.76756098;328.72292683;330.67829268;332.63365854;334.58902439;336.54439024;338.4997561;340.45512195;342.4104878;344.36585366;346.32121951;348.27658537;350.23195122;352.18731707;354.14268293;356.09804878;358.05341463;360.00878049;361.96414634;363.9195122;365.87487805;367.8302439;369.78560976;371.74097561;373.69…	313.08;315.03536585;316.99073171;318.94609756;320.90146341;322.85682927;324.81219512;326.76756098;328.72292683;330.67829268;332.63365854;334.58902439;336.54439024;338.4997561;340.45512195;342.4104878;344.36585366;346.32121951;348.27658537;350.23195122;352.18731707;354.14268293;356.09804878;358.05341463;360.00878049;361.96414634;363.9195122;365.87487805;367.8302439;369.78560976;371.74097561;373.69…	313.08;315.03536585;316.99073171;318.94609756;320.90146341;322.85682927;324.81219512;326.76756098;328.72292683;330.67829268;332.63365854;334.58902439;336.54439024;338.4997561;340.45512195;342.4104878;344.36585366;346.32121951;348.27658537;350.23195122;352.18731707;354.14268293;356.09804878;358.05341463;360.00878049;361.96414634;363.9195122;365.87487805;367.8302439;369.78560976;371.74097561;373.69…	0	0.2	77	0	0	9	1.7	6150	111	0.003	0.439	1.44	1.879	17
190	Drain	313.08;315.03536585;316.99073171;318.94609756;320.90146341;322.85682927;324.81219512;326.76756098;328.72292683;330.67829268;332.63365854;334.58902439;336.54439024;338.4997561;340.45512195;342.4104878;344.36585366;346.32121951;348.27658537;350.23195122;352.18731707;354.14268293;356.09804878;358.05341463;360.00878049;361.96414634;363.9195122;365.87487805;367.8302439;369.78560976;371.74097561;373.69…	313.08;315.03536585;316.99073171;318.94609756;320.90146341;322.85682927;324.81219512;326.76756098;328.72292683;330.67829268;332.63365854;334.58902439;336.54439024;338.4997561;340.45512195;342.4104878;344.36585366;346.32121951;348.27658537;350.23195122;352.18731707;354.14268293;356.09804878;358.05341463;360.00878049;361.96414634;363.9195122;365.87487805;367.8302439;369.78560976;371.74097561;373.69…	313.08;315.03536585;316.99073171;318.94609756;320.90146341;322.85682927;324.81219512;326.76756098;328.72292683;330.67829268;332.63365854;334.58902439;336.54439024;338.4997561;340.45512195;342.4104878;344.36585366;346.32121951;348.27658537;350.23195122;352.18731707;354.14268293;356.09804878;358.05341463;360.00878049;361.96414634;363.9195122;365.87487805;367.8302439;369.78560976;371.74097561;373.69…	2.9	0.9	52	0.9	3.9	49	4.8	2738	103	0.036	0.023	0.047	0.07	44
136	Drain	313.08;315.03536585;316.99073171;318.94609756;320.90146341;322.85682927;324.81219512;326.76756098;328.72292683;330.67829268;332.63365854;334.58902439;336.54439024;338.4997561;340.45512195;342.4104878;344.36585366;346.32121951;348.27658537;350.23195122;352.18731707;354.14268293;356.09804878;358.05341463;360.00878049;361.96414634;363.9195122;365.87487805;367.8302439;369.78560976;371.74097561;373.69…	313.08;315.03536585;316.99073171;318.94609756;320.90146341;322.85682927;324.81219512;326.76756098;328.72292683;330.67829268;332.63365854;334.58902439;336.54439024;338.4997561;340.45512195;342.4104878;344.36585366;346.32121951;348.27658537;350.23195122;352.18731707;354.14268293;356.09804878;358.05341463;360.00878049;361.96414634;363.9195122;365.87487805;367.8302439;369.78560976;371.74097561;373.69…	313.08;315.03536585;316.99073171;318.94609756;320.90146341;322.85682927;324.81219512;326.76756098;328.72292683;330.67829268;332.63365854;334.58902439;336.54439024;338.4997561;340.45512195;342.4104878;344.36585366;346.32121951;348.27658537;350.23195122;352.18731707;354.14268293;356.09804878;358.05341463;360.00878049;361.96414634;363.9195122;365.87487805;367.8302439;369.78560976;371.74097561;373.69…	1.8	0.1	79	1.7	3.01	66	27.5	0	25	0.017	0.018	0.038	0.056	52
149	Drain	313.08;315.03536585;316.99073171;318.94609756;320.90146341;322.85682927;324.81219512;326.76756098;328.72292683;330.67829268;332.63365854;334.58902439;336.54439024;338.4997561;340.45512195;342.4104878;344.36585366;346.32121951;348.27658537;350.23195122;352.18731707;354.14268293;356.09804878;358.05341463;360.00878049;361.96414634;363.9195122;365.87487805;367.8302439;369.78560976;371.74097561;373.69…	313.08;315.03536585;316.99073171;318.94609756;320.90146341;322.85682927;324.81219512;326.76756098;328.72292683;330.67829268;332.63365854;334.58902439;336.54439024;338.4997561;340.45512195;342.4104878;344.36585366;346.32121951;348.27658537;350.23195122;352.18731707;354.14268293;356.09804878;358.05341463;360.00878049;361.96414634;363.9195122;365.87487805;367.8302439;369.78560976;371.74097561;373.69…	313.08;315.03536585;316.99073171;318.94609756;320.90146341;322.85682927;324.81219512;326.76756098;328.72292683;330.67829268;332.63365854;334.58902439;336.54439024;338.4997561;340.45512195;342.4104878;344.36585366;346.32121951;348.27658537;350.23195122;352.18731707;354.14268293;356.09804878;358.05341463;360.00878049;361.96414634;363.9195122;365.87487805;367.8302439;369.78560976;371.74097561;373.69…	3.2	0	105	0	5.36	0	0.9	1251	197	0.001	0.171	0.133	0.304	28
104	Drain	313.08;315.03536585;316.99073171;318.94609756;320.90146341;322.85682927;324.81219512;326.76756098;328.72292683;330.67829268;332.63365854;334.58902439;336.54439024;338.4997561;340.45512195;342.4104878;344.36585366;346.32121951;348.27658537;350.23195122;352.18731707;354.14268293;356.09804878;358.05341463;360.00878049;361.96414634;363.9195122;365.87487805;367.8302439;369.78560976;371.74097561;373.69…	313.08;315.03536585;316.99073171;318.94609756;320.90146341;322.85682927;324.81219512;326.76756098;328.72292683;330.67829268;332.63365854;334.58902439;336.54439024;338.4997561;340.45512195;342.4104878;344.36585366;346.32121951;348.27658537;350.23195122;352.18731707;354.14268293;356.09804878;358.05341463;360.00878049;361.96414634;363.9195122;365.87487805;367.8302439;369.78560976;371.74097561;373.69…	313.08;315.03536585;316.99073171;318.94609756;320.90146341;322.85682927;324.81219512;326.76756098;328.72292683;330.67829268;332.63365854;334.58902439;336.54439024;338.4997561;340.45512195;342.4104878;344.36585366;346.32121951;348.27658537;350.23195122;352.18731707;354.14268293;356.09804878;358.05341463;360.00878049;361.96414634;363.9195122;365.87487805;367.8302439;369.78560976;371.74097561;373.69…	1		58	0	2.1	5	0.6	9982	77					0
136	Drain	313.08;315.03536585;316.99073171;318.94609756;320.90146341;322.85682927;324.81219512;326.76756098;328.72292683;330.67829268;332.63365854;334.58902439;336.54439024;338.4997561;340.45512195;342.4104878;344.36585366;346.32121951;348.27658537;350.23195122;352.18731707;354.14268293;356.09804878;358.05341463;360.00878049;361.96414634;363.9195122;365.87487805;367.8302439;369.78560976;371.74097561;373.69…	313.08;315.03536585;316.99073171;318.94609756;320.90146341;322.85682927;324.81219512;326.76756098;328.72292683;330.67829268;332.63365854;334.58902439;336.54439024;338.4997561;340.45512195;342.4104878;344.36585366;346.32121951;348.27658537;350.23195122;352.18731707;354.14268293;356.09804878;358.05341463;360.00878049;361.96414634;363.9195122;365.87487805;367.8302439;369.78560976;371.74097561;373.69…	313.08;315.03536585;316.99073171;318.94609756;320.90146341;322.85682927;324.81219512;326.76756098;328.72292683;330.67829268;332.63365854;334.58902439;336.54439024;338.4997561;340.45512195;342.4104878;344.36585366;346.32121951;348.27658537;350.23195122;352.18731707;354.14268293;356.09804878;358.05341463;360.00878049;361.96414634;363.9195122;365.87487805;367.8302439;369.78560976;371.74097561;373.69…	2.6	0.3	22	1.2	3.74	56	4.7	1383	34	0.005	0.001	0.009	0.01	42
179	Drain	313.08;315.03536585;316.99073171;318.94609756;320.90146341;322.85682927;324.81219512;326.76756098;328.72292683;330.67829268;332.63365854;334.58902439;336.54439024;338.4997561;340.45512195;342.4104878;344.36585366;346.32121951;348.27658537;350.23195122;352.18731707;354.14268293;356.09804878;358.05341463;360.00878049;361.96414634;363.9195122;365.87487805;367.8302439;369.78560976;371.74097561;373.69…	313.08;315.03536585;316.99073171;318.94609756;320.90146341;322.85682927;324.81219512;326.76756098;328.72292683;330.67829268;332.63365854;334.58902439;336.54439024;338.4997561;340.45512195;342.4104878;344.36585366;346.32121951;348.27658537;350.23195122;352.18731707;354.14268293;356.09804878;358.05341463;360.00878049;361.96414634;363.9195122;365.87487805;367.8302439;369.78560976;371.74097561;373.69…	313.08;315.03536585;316.99073171;318.94609756;320.90146341;322.85682927;324.81219512;326.76756098;328.72292683;330.67829268;332.63365854;334.58902439;336.54439024;338.4997561;340.45512195;342.4104878;344.36585366;346.32121951;348.27658537;350.23195122;352.18731707;354.14268293;356.09804878;358.05341463;360.00878049;361.96414634;363.9195122;365.87487805;367.8302439;369.78560976;371.74097561;373.69…	2.3	0.1	49	0.6	3.65	58	8.5	687	57	0.004	0.004	0.005	0.009	70
242	Drain	313.08;315.03536585;316.99073171;318.94609756;320.90146341;322.85682927;324.81219512;326.76756098;328.72292683;330.67829268;332.63365854;334.58902439;336.54439024;338.4997561;340.45512195;342.4104878;344.36585366;346.32121951;348.27658537;350.23195122;352.18731707;354.14268293;356.09804878;358.05341463;360.00878049;361.96414634;363.9195122;365.87487805;367.8302439;369.78560976;371.74097561;373.69…	313.08;315.03536585;316.99073171;318.94609756;320.90146341;322.85682927;324.81219512;326.76756098;328.72292683;330.67829268;332.63365854;334.58902439;336.54439024;338.4997561;340.45512195;342.4104878;344.36585366;346.32121951;348.27658537;350.23195122;352.18731707;354.14268293;356.09804878;358.05341463;360.00878049;361.96414634;363.9195122;365.87487805;367.8302439;369.78560976;371.74097561;373.69…	313.08;315.03536585;316.99073171;318.94609756;320.90146341;322.85682927;324.81219512;326.76756098;328.72292683;330.67829268;332.63365854;334.58902439;336.54439024;338.4997561;340.45512195;342.4104878;344.36585366;346.32121951;348.27658537;350.23195122;352.18731707;354.14268293;356.09804878;358.05341463;360.00878049;361.96414634;363.9195122;365.87487805;367.8302439;369.78560976;371.74097561;373.69…	0	0.4	4050	22.7	0	7	0.9	0	22276	0.058	0.011	0.002	0.013	35
242	Drain	313.08;315.03536585;316.99073171;318.94609756;320.90146341;322.85682927;324.81219512;326.76756098;328.72292683;330.67829268;332.63365854;334.58902439;336.54439024;338.4997561;340.45512195;342.4104878;344.36585366;346.32121951;348.27658537;350.23195122;352.18731707;354.14268293;356.09804878;358.05341463;360.00878049;361.96414634;363.9195122;365.87487805;367.8302439;369.78560976;371.74097561;373.69…	313.08;315.03536585;316.99073171;318.94609756;320.90146341;322.85682927;324.81219512;326.76756098;328.72292683;330.67829268;332.63365854;334.58902439;336.54439024;338.4997561;340.45512195;342.4104878;344.36585366;346.32121951;348.27658537;350.23195122;352.18731707;354.14268293;356.09804878;358.05341463;360.00878049;361.96414634;363.9195122;365.87487805;367.8302439;369.78560976;371.74097561;373.69…	313.08;315.03536585;316.99073171;318.94609756;320.90146341;322.85682927;324.81219512;326.76756098;328.72292683;330.67829268;332.63365854;334.58902439;336.54439024;338.4997561;340.45512195;342.4104878;344.36585366;346.32121951;348.27658537;350.23195122;352.18731707;354.14268293;356.09804878;358.05341463;360.00878049;361.96414634;363.9195122;365.87487805;367.8302439;369.78560976;371.74097561;373.69…	0	0.3	0	10	0	4	1.4	31	51	0.157	0.002	0.029	0.031	45
204	Drain	313.08;315.03536585;316.99073171;318.94609756;320.90146341;322.85682927;324.81219512;326.76756098;328.72292683;330.67829268;332.63365854;334.58902439;336.54439024;338.4997561;340.45512195;342.4104878;344.36585366;346.32121951;348.27658537;350.23195122;352.18731707;354.14268293;356.09804878;358.05341463;360.00878049;361.96414634;363.9195122;365.87487805;367.8302439;369.78560976;371.74097561;373.69…	313.08;315.03536585;316.99073171;318.94609756;320.90146341;322.85682927;324.81219512;326.76756098;328.72292683;330.67829268;332.63365854;334.58902439;336.54439024;338.4997561;340.45512195;342.4104878;344.36585366;346.32121951;348.27658537;350.23195122;352.18731707;354.14268293;356.09804878;358.05341463;360.00878049;361.96414634;363.9195122;365.87487805;367.8302439;369.78560976;371.74097561;373.69…	313.08;315.03536585;316.99073171;318.94609756;320.90146341;322.85682927;324.81219512;326.76756098;328.72292683;330.67829268;332.63365854;334.58902439;336.54439024;338.4997561;340.45512195;342.4104878;344.36585366;346.32121951;348.27658537;350.23195122;352.18731707;354.14268293;356.09804878;358.05341463;360.00878049;361.96414634;363.9195122;365.87487805;367.8302439;369.78560976;371.74097561;373.69…	0	0	9	0	0	13	11.3	0	0	0.03	6.09	7.963	14.053	0
216	Drain	313.08;315.03536585;316.99073171;318.94609756;320.90146341;322.85682927;324.81219512;326.76756098;328.72292683;330.67829268;332.63365854;334.58902439;336.54439024;338.4997561;340.45512195;342.4104878;344.36585366;346.32121951;348.27658537;350.23195122;352.18731707;354.14268293;356.09804878;358.05341463;360.00878049;361.96414634;363.9195122;365.87487805;367.8302439;369.78560976;371.74097561;373.69…	313.08;315.03536585;316.99073171;318.94609756;320.90146341;322.85682927;324.81219512;326.76756098;328.72292683;330.67829268;332.63365854;334.58902439;336.54439024;338.4997561;340.45512195;342.4104878;344.36585366;346.32121951;348.27658537;350.23195122;352.18731707;354.14268293;356.09804878;358.05341463;360.00878049;361.96414634;363.9195122;365.87487805;367.8302439;369.78560976;371.74097561;373.69…	313.08;315.03536585;316.99073171;318.94609756;320.90146341;322.85682927;324.81219512;326.76756098;328.72292683;330.67829268;332.63365854;334.58902439;336.54439024;338.4997561;340.45512195;342.4104878;344.36585366;346.32121951;348.27658537;350.23195122;352.18731707;354.14268293;356.09804878;358.05341463;360.00878049;361.96414634;363.9195122;365.87487805;367.8302439;369.78560976;371.74097561;373.69…	5.7			0.4	7.71	58	3.2	10521	75					185
242	Drain	313.08;315.03536585;316.99073171;318.94609756;320.90146341;322.85682927;324.81219512;326.76756098;328.72292683;330.67829268;332.63365854;334.58902439;336.54439024;338.4997561;340.45512195;342.4104878;344.36585366;346.32121951;348.27658537;350.23195122;352.18731707;354.14268293;356.09804878;358.05341463;360.00878049;361.96414634;363.9195122;365.87487805;367.8302439;369.78560976;371.74097561;373.69…	313.08;315.03536585;316.99073171;318.94609756;320.90146341;322.85682927;324.81219512;326.76756098;328.72292683;330.67829268;332.63365854;334.58902439;336.54439024;338.4997561;340.45512195;342.4104878;344.36585366;346.32121951;348.27658537;350.23195122;352.18731707;354.14268293;356.09804878;358.05341463;360.00878049;361.96414634;363.9195122;365.87487805;367.8302439;369.78560976;371.74097561;373.69…	313.08;315.03536585;316.99073171;318.94609756;320.90146341;322.85682927;324.81219512;326.76756098;328.72292683;330.67829268;332.63365854;334.58902439;336.54439024;338.4997561;340.45512195;342.4104878;344.36585366;346.32121951;348.27658537;350.23195122;352.18731707;354.14268293;356.09804878;358.05341463;360.00878049;361.96414634;363.9195122;365.87487805;367.8302439;369.78560976;371.74097561;373.69…	0	0.8	197	14.5	0	0	0.5	0	1967	0.016	0.003	0.001	0.004	27
152	Drain	313.08;315.03536585;316.99073171;318.94609756;320.90146341;322.85682927;324.81219512;326.76756098;328.72292683;330.67829268;332.63365854;334.58902439;336.54439024;338.4997561;340.45512195;342.4104878;344.36585366;346.32121951;348.27658537;350.23195122;352.18731707;354.14268293;356.09804878;358.05341463;360.00878049;361.96414634;363.9195122;365.87487805;367.8302439;369.78560976;371.74097561;373.69…	313.08;315.03536585;316.99073171;318.94609756;320.90146341;322.85682927;324.81219512;326.76756098;328.72292683;330.67829268;332.63365854;334.58902439;336.54439024;338.4997561;340.45512195;342.4104878;344.36585366;346.32121951;348.27658537;350.23195122;352.18731707;354.14268293;356.09804878;358.05341463;360.00878049;361.96414634;363.9195122;365.87487805;367.8302439;369.78560976;371.74097561;373.69…	313.08;315.03536585;316.99073171;318.94609756;320.90146341;322.85682927;324.81219512;326.76756098;328.72292683;330.67829268;332.63365854;334.58902439;336.54439024;338.4997561;340.45512195;342.4104878;344.36585366;346.32121951;348.27658537;350.23195122;352.18731707;354.14268293;356.09804878;358.05341463;360.00878049;361.96414634;363.9195122;365.87487805;367.8302439;369.78560976;371.74097561;373.69…	1.9	0.5	19	0.8	2.85	25	2.1	1355	27	0.016	0.004	0.021	0.025	69
142	Drain	313.08;315.03536585;316.99073171;318.94609756;320.90146341;322.85682927;324.81219512;326.76756098;328.72292683;330.67829268;332.63365854;334.58902439;336.54439024;338.4997561;340.45512195;342.4104878;344.36585366;346.32121951;348.27658537;350.23195122;352.18731707;354.14268293;356.09804878;358.05341463;360.00878049;361.96414634;363.9195122;365.87487805;367.8302439;369.78560976;371.74097561;373.69…	313.08;315.03536585;316.99073171;318.94609756;320.90146341;322.85682927;324.81219512;326.76756098;328.72292683;330.67829268;332.63365854;334.58902439;336.54439024;338.4997561;340.45512195;342.4104878;344.36585366;346.32121951;348.27658537;350.23195122;352.18731707;354.14268293;356.09804878;358.05341463;360.00878049;361.96414634;363.9195122;365.87487805;367.8302439;369.78560976;371.74097561;373.69…	313.08;315.03536585;316.99073171;318.94609756;320.90146341;322.85682927;324.81219512;326.76756098;328.72292683;330.67829268;332.63365854;334.58902439;336.54439024;338.4997561;340.45512195;342.4104878;344.36585366;346.32121951;348.27658537;350.23195122;352.18731707;354.14268293;356.09804878;358.05341463;360.00878049;361.96414634;363.9195122;365.87487805;367.8302439;369.78560976;371.74097561;373.69…	1.5	0.7	0	0.4	2.25	14	2.3	1165	21	0.028	0.267	0.857	1.124	36
108	Drain	313.08;315.03536585;316.99073171;318.94609756;320.90146341;322.85682927;324.81219512;326.76756098;328.72292683;330.67829268;332.63365854;334.58902439;336.54439024;338.4997561;340.45512195;342.4104878;344.36585366;346.32121951;348.27658537;350.23195122;352.18731707;354.14268293;356.09804878;358.05341463;360.00878049;361.96414634;363.9195122;365.87487805;367.8302439;369.78560976;371.74097561;373.69…	313.08;315.03536585;316.99073171;318.94609756;320.90146341;322.85682927;324.81219512;326.76756098;328.72292683;330.67829268;332.63365854;334.58902439;336.54439024;338.4997561;340.45512195;342.4104878;344.36585366;346.32121951;348.27658537;350.23195122;352.18731707;354.14268293;356.09804878;358.05341463;360.00878049;361.96414634;363.9195122;365.87487805;367.8302439;369.78560976;371.74097561;373.69…	313.08;315.03536585;316.99073171;318.94609756;320.90146341;322.85682927;324.81219512;326.76756098;328.72292683;330.67829268;332.63365854;334.58902439;336.54439024;338.4997561;340.45512195;342.4104878;344.36585366;346.32121951;348.27658537;350.23195122;352.18731707;354.14268293;356.09804878;358.05341463;360.00878049;361.96414634;363.9195122;365.87487805;367.8302439;369.78560976;371.74097561;373.69…	7.9	10.3	69	0	11.24	0	1.1	12341	116	2.378	0.115	4.612	4.727	352
166	Drain	313.08;315.03536585;316.99073171;318.94609756;320.90146341;322.85682927;324.81219512;326.76756098;328.72292683;330.67829268;332.63365854;334.58902439;336.54439024;338.4997561;340.45512195;342.4104878;344.36585366;346.32121951;348.27658537;350.23195122;352.18731707;354.14268293;356.09804878;358.05341463;360.00878049;361.96414634;363.9195122;365.87487805;367.8302439;369.78560976;371.74097561;373.69…	313.08;315.03536585;316.99073171;318.94609756;320.90146341;322.85682927;324.81219512;326.76756098;328.72292683;330.67829268;332.63365854;334.58902439;336.54439024;338.4997561;340.45512195;342.4104878;344.36585366;346.32121951;348.27658537;350.23195122;352.18731707;354.14268293;356.09804878;358.05341463;360.00878049;361.96414634;363.9195122;365.87487805;367.8302439;369.78560976;371.74097561;373.69…	313.08;315.03536585;316.99073171;318.94609756;320.90146341;322.85682927;324.81219512;326.76756098;328.72292683;330.67829268;332.63365854;334.58902439;336.54439024;338.4997561;340.45512195;342.4104878;344.36585366;346.32121951;348.27658537;350.23195122;352.18731707;354.14268293;356.09804878;358.05341463;360.00878049;361.96414634;363.9195122;365.87487805;367.8302439;369.78560976;371.74097561;373.69…	2.6	4.4	22	1.1	3.4	25	2.6	3796	43	2.24	0.304	14.987	15.291	68
180	Drain	313.08;315.03536585;316.99073171;318.94609756;320.90146341;322.85682927;324.81219512;326.76756098;328.72292683;330.67829268;332.63365854;334.58902439;336.54439024;338.4997561;340.45512195;342.4104878;344.36585366;346.32121951;348.27658537;350.23195122;352.18731707;354.14268293;356.09804878;358.05341463;360.00878049;361.96414634;363.9195122;365.87487805;367.8302439;369.78560976;371.74097561;373.69…	313.08;315.03536585;316.99073171;318.94609756;320.90146341;322.85682927;324.81219512;326.76756098;328.72292683;330.67829268;332.63365854;334.58902439;336.54439024;338.4997561;340.45512195;342.4104878;344.36585366;346.32121951;348.27658537;350.23195122;352.18731707;354.14268293;356.09804878;358.05341463;360.00878049;361.96414634;363.9195122;365.87487805;367.8302439;369.78560976;371.74097561;373.69…	313.08;315.03536585;316.99073171;318.94609756;320.90146341;322.85682927;324.81219512;326.76756098;328.72292683;330.67829268;332.63365854;334.58902439;336.54439024;338.4997561;340.45512195;342.4104878;344.36585366;346.32121951;348.27658537;350.23195122;352.18731707;354.14268293;356.09804878;358.05341463;360.00878049;361.96414634;363.9195122;365.87487805;367.8302439;369.78560976;371.74097561;373.69…	0	0.1	17030	0	0	22	2.3	387	100368	0.054	0.041	0.03		150
166	Drain	313.08;315.03536585;316.99073171;318.94609756;320.90146341;322.85682927;324.81219512;326.76756098;328.72292683;330.67829268;332.63365854;334.58902439;336.54439024;338.4997561;340.45512195;342.4104878;344.36585366;346.32121951;348.27658537;350.23195122;352.18731707;354.14268293;356.09804878;358.05341463;360.00878049;361.96414634;363.9195122;365.87487805;367.8302439;369.78560976;371.74097561;373.69…	313.08;315.03536585;316.99073171;318.94609756;320.90146341;322.85682927;324.81219512;326.76756098;328.72292683;330.67829268;332.63365854;334.58902439;336.54439024;338.4997561;340.45512195;342.4104878;344.36585366;346.32121951;348.27658537;350.23195122;352.18731707;354.14268293;356.09804878;358.05341463;360.00878049;361.96414634;363.9195122;365.87487805;367.8302439;369.78560976;371.74097561;373.69…	313.08;315.03536585;316.99073171;318.94609756;320.90146341;322.85682927;324.81219512;326.76756098;328.72292683;330.67829268;332.63365854;334.58902439;336.54439024;338.4997561;340.45512195;342.4104878;344.36585366;346.32121951;348.27658537;350.23195122;352.18731707;354.14268293;356.09804878;358.05341463;360.00878049;361.96414634;363.9195122;365.87487805;367.8302439;369.78560976;371.74097561;373.69…	2.3	2	24	0	3.24	15	3.8	3278	40	0.219	0.343	12.279	12.622	45
147	Drain	313.08;315.03536585;316.99073171;318.94609756;320.90146341;322.85682927;324.81219512;326.76756098;328.72292683;330.67829268;332.63365854;334.58902439;336.54439024;338.4997561;340.45512195;342.4104878;344.36585366;346.32121951;348.27658537;350.23195122;352.18731707;354.14268293;356.09804878;358.05341463;360.00878049;361.96414634;363.9195122;365.87487805;367.8302439;369.78560976;371.74097561;373.69…	313.08;315.03536585;316.99073171;318.94609756;320.90146341;322.85682927;324.81219512;326.76756098;328.72292683;330.67829268;332.63365854;334.58902439;336.54439024;338.4997561;340.45512195;342.4104878;344.36585366;346.32121951;348.27658537;350.23195122;352.18731707;354.14268293;356.09804878;358.05341463;360.00878049;361.96414634;363.9195122;365.87487805;367.8302439;369.78560976;371.74097561;373.69…	313.08;315.03536585;316.99073171;318.94609756;320.90146341;322.85682927;324.81219512;326.76756098;328.72292683;330.67829268;332.63365854;334.58902439;336.54439024;338.4997561;340.45512195;342.4104878;344.36585366;346.32121951;348.27658537;350.23195122;352.18731707;354.14268293;356.09804878;358.05341463;360.00878049;361.96414634;363.9195122;365.87487805;367.8302439;369.78560976;371.74097561;373.69…	1.9	0.1	20	0.4	3.78	13	2.4	1474	16	0.002	0	0.003	0.003	81
142	Drain	313.08;315.03536585;316.99073171;318.94609756;320.90146341;322.85682927;324.81219512;326.76756098;328.72292683;330.67829268;332.63365854;334.58902439;336.54439024;338.4997561;340.45512195;342.4104878;344.36585366;346.32121951;348.27658537;350.23195122;352.18731707;354.14268293;356.09804878;358.05341463;360.00878049;361.96414634;363.9195122;365.87487805;367.8302439;369.78560976;371.74097561;373.69…	313.08;315.03536585;316.99073171;318.94609756;320.90146341;322.85682927;324.81219512;326.76756098;328.72292683;330.67829268;332.63365854;334.58902439;336.54439024;338.4997561;340.45512195;342.4104878;344.36585366;346.32121951;348.27658537;350.23195122;352.18731707;354.14268293;356.09804878;358.05341463;360.00878049;361.96414634;363.9195122;365.87487805;367.8302439;369.78560976;371.74097561;373.69…	313.08;315.03536585;316.99073171;318.94609756;320.90146341;322.85682927;324.81219512;326.76756098;328.72292683;330.67829268;332.63365854;334.58902439;336.54439024;338.4997561;340.45512195;342.4104878;344.36585366;346.32121951;348.27658537;350.23195122;352.18731707;354.14268293;356.09804878;358.05341463;360.00878049;361.96414634;363.9195122;365.87487805;367.8302439;369.78560976;371.74097561;373.69…	1.9	0.3	11	0.4	2.94	45	3	1306	23	0.037	0.088	0.277	0.365	41
264	Drain	313.08;315.03536585;316.99073171;318.94609756;320.90146341;322.85682927;324.81219512;326.76756098;328.72292683;330.67829268;332.63365854;334.58902439;336.54439024;338.4997561;340.45512195;342.4104878;344.36585366;346.32121951;348.27658537;350.23195122;352.18731707;354.14268293;356.09804878;358.05341463;360.00878049;361.96414634;363.9195122;365.87487805;367.8302439;369.78560976;371.74097561;373.69…	313.08;315.03536585;316.99073171;318.94609756;320.90146341;322.85682927;324.81219512;326.76756098;328.72292683;330.67829268;332.63365854;334.58902439;336.54439024;338.4997561;340.45512195;342.4104878;344.36585366;346.32121951;348.27658537;350.23195122;352.18731707;354.14268293;356.09804878;358.05341463;360.00878049;361.96414634;363.9195122;365.87487805;367.8302439;369.78560976;371.74097561;373.69…	313.08;315.03536585;316.99073171;318.94609756;320.90146341;322.85682927;324.81219512;326.76756098;328.72292683;330.67829268;332.63365854;334.58902439;336.54439024;338.4997561;340.45512195;342.4104878;344.36585366;346.32121951;348.27658537;350.23195122;352.18731707;354.14268293;356.09804878;358.05341463;360.00878049;361.96414634;363.9195122;365.87487805;367.8302439;369.78560976;371.74097561;373.69…	2.4	0.2	316	0.3	3.78	54	2.8	1840	1079	0.017	0.063	0.377	0.44	49
261	Drain	313.08;315.03536585;316.99073171;318.94609756;320.90146341;322.85682927;324.81219512;326.76756098;328.72292683;330.67829268;332.63365854;334.58902439;336.54439024;338.4997561;340.45512195;342.4104878;344.36585366;346.32121951;348.27658537;350.23195122;352.18731707;354.14268293;356.09804878;358.05341463;360.00878049;361.96414634;363.9195122;365.87487805;367.8302439;369.78560976;371.74097561;373.69…	313.08;315.03536585;316.99073171;318.94609756;320.90146341;322.85682927;324.81219512;326.76756098;328.72292683;330.67829268;332.63365854;334.58902439;336.54439024;338.4997561;340.45512195;342.4104878;344.36585366;346.32121951;348.27658537;350.23195122;352.18731707;354.14268293;356.09804878;358.05341463;360.00878049;361.96414634;363.9195122;365.87487805;367.8302439;369.78560976;371.74097561;373.69…	313.08;315.03536585;316.99073171;318.94609756;320.90146341;322.85682927;324.81219512;326.76756098;328.72292683;330.67829268;332.63365854;334.58902439;336.54439024;338.4997561;340.45512195;342.4104878;344.36585366;346.32121951;348.27658537;350.23195122;352.18731707;354.14268293;356.09804878;358.05341463;360.00878049;361.96414634;363.9195122;365.87487805;367.8302439;369.78560976;371.74097561;373.69…	0	0.2	0	17.1	0	0	0.9	15	0	0.023	0	0.001	0.001	24
261	Drain	313.08;315.03536585;316.99073171;318.94609756;320.90146341;322.85682927;324.81219512;326.76756098;328.72292683;330.67829268;332.63365854;334.58902439;336.54439024;338.4997561;340.45512195;342.4104878;344.36585366;346.32121951;348.27658537;350.23195122;352.18731707;354.14268293;356.09804878;358.05341463;360.00878049;361.96414634;363.9195122;365.87487805;367.8302439;369.78560976;371.74097561;373.69…	313.08;315.03536585;316.99073171;318.94609756;320.90146341;322.85682927;324.81219512;326.76756098;328.72292683;330.67829268;332.63365854;334.58902439;336.54439024;338.4997561;340.45512195;342.4104878;344.36585366;346.32121951;348.27658537;350.23195122;352.18731707;354.14268293;356.09804878;358.05341463;360.00878049;361.96414634;363.9195122;365.87487805;367.8302439;369.78560976;371.74097561;373.69…	313.08;315.03536585;316.99073171;318.94609756;320.90146341;322.85682927;324.81219512;326.76756098;328.72292683;330.67829268;332.63365854;334.58902439;336.54439024;338.4997561;340.45512195;342.4104878;344.36585366;346.32121951;348.27658537;350.23195122;352.18731707;354.14268293;356.09804878;358.05341463;360.00878049;361.96414634;363.9195122;365.87487805;367.8302439;369.78560976;371.74097561;373.69…	1.8	0.1	12	0.7	2.61	43	2.3	447	33	0.002	0.004	0.013	0.017	20
242	Drain	313.08;315.03536585;316.99073171;318.94609756;320.90146341;322.85682927;324.81219512;326.76756098;328.72292683;330.67829268;332.63365854;334.58902439;336.54439024;338.4997561;340.45512195;342.4104878;344.36585366;346.32121951;348.27658537;350.23195122;352.18731707;354.14268293;356.09804878;358.05341463;360.00878049;361.96414634;363.9195122;365.87487805;367.8302439;369.78560976;371.74097561;373.69…	313.08;315.03536585;316.99073171;318.94609756;320.90146341;322.85682927;324.81219512;326.76756098;328.72292683;330.67829268;332.63365854;334.58902439;336.54439024;338.4997561;340.45512195;342.4104878;344.36585366;346.32121951;348.27658537;350.23195122;352.18731707;354.14268293;356.09804878;358.05341463;360.00878049;361.96414634;363.9195122;365.87487805;367.8302439;369.78560976;371.74097561;373.69…	313.08;315.03536585;316.99073171;318.94609756;320.90146341;322.85682927;324.81219512;326.76756098;328.72292683;330.67829268;332.63365854;334.58902439;336.54439024;338.4997561;340.45512195;342.4104878;344.36585366;346.32121951;348.27658537;350.23195122;352.18731707;354.14268293;356.09804878;358.05341463;360.00878049;361.96414634;363.9195122;365.87487805;367.8302439;369.78560976;371.74097561;373.69…	0	0.2	635	24.7	0	0	0.8	0	6402	0.014	0	0.001	0.001	39
142	Drain	313.08;315.03536585;316.99073171;318.94609756;320.90146341;322.85682927;324.81219512;326.76756098;328.72292683;330.67829268;332.63365854;334.58902439;336.54439024;338.4997561;340.45512195;342.4104878;344.36585366;346.32121951;348.27658537;350.23195122;352.18731707;354.14268293;356.09804878;358.05341463;360.00878049;361.96414634;363.9195122;365.87487805;367.8302439;369.78560976;371.74097561;373.69…	313.08;315.03536585;316.99073171;318.94609756;320.90146341;322.85682927;324.81219512;326.76756098;328.72292683;330.67829268;332.63365854;334.58902439;336.54439024;338.4997561;340.45512195;342.4104878;344.36585366;346.32121951;348.27658537;350.23195122;352.18731707;354.14268293;356.09804878;358.05341463;360.00878049;361.96414634;363.9195122;365.87487805;367.8302439;369.78560976;371.74097561;373.69…	313.08;315.03536585;316.99073171;318.94609756;320.90146341;322.85682927;324.81219512;326.76756098;328.72292683;330.67829268;332.63365854;334.58902439;336.54439024;338.4997561;340.45512195;342.4104878;344.36585366;346.32121951;348.27658537;350.23195122;352.18731707;354.14268293;356.09804878;358.05341463;360.00878049;361.96414634;363.9195122;365.87487805;367.8302439;369.78560976;371.74097561;373.69…	1.4	0.3	11	0.4	2.06	36	2.2	552	15	0.008	0.009	0.006	0.015	31
262	Drain	313.08;315.03536585;316.99073171;318.94609756;320.90146341;322.85682927;324.81219512;326.76756098;328.72292683;330.67829268;332.63365854;334.58902439;336.54439024;338.4997561;340.45512195;342.4104878;344.36585366;346.32121951;348.27658537;350.23195122;352.18731707;354.14268293;356.09804878;358.05341463;360.00878049;361.96414634;363.9195122;365.87487805;367.8302439;369.78560976;371.74097561;373.69…	313.08;315.03536585;316.99073171;318.94609756;320.90146341;322.85682927;324.81219512;326.76756098;328.72292683;330.67829268;332.63365854;334.58902439;336.54439024;338.4997561;340.45512195;342.4104878;344.36585366;346.32121951;348.27658537;350.23195122;352.18731707;354.14268293;356.09804878;358.05341463;360.00878049;361.96414634;363.9195122;365.87487805;367.8302439;369.78560976;371.74097561;373.69…	313.08;315.03536585;316.99073171;318.94609756;320.90146341;322.85682927;324.81219512;326.76756098;328.72292683;330.67829268;332.63365854;334.58902439;336.54439024;338.4997561;340.45512195;342.4104878;344.36585366;346.32121951;348.27658537;350.23195122;352.18731707;354.14268293;356.09804878;358.05341463;360.00878049;361.96414634;363.9195122;365.87487805;367.8302439;369.78560976;371.74097561;373.69…	2.8	0.5	12	0.6	3.74	67	4.5	2309	28	0.01	0.005	0.073	0.078	55
166	Drain	313.08;315.03536585;316.99073171;318.94609756;320.90146341;322.85682927;324.81219512;326.76756098;328.72292683;330.67829268;332.63365854;334.58902439;336.54439024;338.4997561;340.45512195;342.4104878;344.36585366;346.32121951;348.27658537;350.23195122;352.18731707;354.14268293;356.09804878;358.05341463;360.00878049;361.96414634;363.9195122;365.87487805;367.8302439;369.78560976;371.74097561;373.69…	313.08;315.03536585;316.99073171;318.94609756;320.90146341;322.85682927;324.81219512;326.76756098;328.72292683;330.67829268;332.63365854;334.58902439;336.54439024;338.4997561;340.45512195;342.4104878;344.36585366;346.32121951;348.27658537;350.23195122;352.18731707;354.14268293;356.09804878;358.05341463;360.00878049;361.96414634;363.9195122;365.87487805;367.8302439;369.78560976;371.74097561;373.69…	313.08;315.03536585;316.99073171;318.94609756;320.90146341;322.85682927;324.81219512;326.76756098;328.72292683;330.67829268;332.63365854;334.58902439;336.54439024;338.4997561;340.45512195;342.4104878;344.36585366;346.32121951;348.27658537;350.23195122;352.18731707;354.14268293;356.09804878;358.05341463;360.00878049;361.96414634;363.9195122;365.87487805;367.8302439;369.78560976;371.74097561;373.69…	1.1	0.5	11	1	0	0	2.9	641	17	0.019	0.1	0.899	0.999	25
166	Drain	313.08;315.03536585;316.99073171;318.94609756;320.90146341;322.85682927;324.81219512;326.76756098;328.72292683;330.67829268;332.63365854;334.58902439;336.54439024;338.4997561;340.45512195;342.4104878;344.36585366;346.32121951;348.27658537;350.23195122;352.18731707;354.14268293;356.09804878;358.05341463;360.00878049;361.96414634;363.9195122;365.87487805;367.8302439;369.78560976;371.74097561;373.69…	313.08;315.03536585;316.99073171;318.94609756;320.90146341;322.85682927;324.81219512;326.76756098;328.72292683;330.67829268;332.63365854;334.58902439;336.54439024;338.4997561;340.45512195;342.4104878;344.36585366;346.32121951;348.27658537;350.23195122;352.18731707;354.14268293;356.09804878;358.05341463;360.00878049;361.96414634;363.9195122;365.87487805;367.8302439;369.78560976;371.74097561;373.69…	313.08;315.03536585;316.99073171;318.94609756;320.90146341;322.85682927;324.81219512;326.76756098;328.72292683;330.67829268;332.63365854;334.58902439;336.54439024;338.4997561;340.45512195;342.4104878;344.36585366;346.32121951;348.27658537;350.23195122;352.18731707;354.14268293;356.09804878;358.05341463;360.00878049;361.96414634;363.9195122;365.87487805;367.8302439;369.78560976;371.74097561;373.69…	3	1.9	24	2.9	4.52	36	4.1	2727	35	1.426	0.242	3.48	3.722	94
142	Drain	313.08;315.03536585;316.99073171;318.94609756;320.90146341;322.85682927;324.81219512;326.76756098;328.72292683;330.67829268;332.63365854;334.58902439;336.54439024;338.4997561;340.45512195;342.4104878;344.36585366;346.32121951;348.27658537;350.23195122;352.18731707;354.14268293;356.09804878;358.05341463;360.00878049;361.96414634;363.9195122;365.87487805;367.8302439;369.78560976;371.74097561;373.69…	313.08;315.03536585;316.99073171;318.94609756;320.90146341;322.85682927;324.81219512;326.76756098;328.72292683;330.67829268;332.63365854;334.58902439;336.54439024;338.4997561;340.45512195;342.4104878;344.36585366;346.32121951;348.27658537;350.23195122;352.18731707;354.14268293;356.09804878;358.05341463;360.00878049;361.96414634;363.9195122;365.87487805;367.8302439;369.78560976;371.74097561;373.69…	313.08;315.03536585;316.99073171;318.94609756;320.90146341;322.85682927;324.81219512;326.76756098;328.72292683;330.67829268;332.63365854;334.58902439;336.54439024;338.4997561;340.45512195;342.4104878;344.36585366;346.32121951;348.27658537;350.23195122;352.18731707;354.14268293;356.09804878;358.05341463;360.00878049;361.96414634;363.9195122;365.87487805;367.8302439;369.78560976;371.74097561;373.69…	1.3	0	28	0.4	0	33	2.6	382	48	0.002	0.004	0.014	0.018	26
142	Drain	313.08;315.03536585;316.99073171;318.94609756;320.90146341;322.85682927;324.81219512;326.76756098;328.72292683;330.67829268;332.63365854;334.58902439;336.54439024;338.4997561;340.45512195;342.4104878;344.36585366;346.32121951;348.27658537;350.23195122;352.18731707;354.14268293;356.09804878;358.05341463;360.00878049;361.96414634;363.9195122;365.87487805;367.8302439;369.78560976;371.74097561;373.69…	313.08;315.03536585;316.99073171;318.94609756;320.90146341;322.85682927;324.81219512;326.76756098;328.72292683;330.67829268;332.63365854;334.58902439;336.54439024;338.4997561;340.45512195;342.4104878;344.36585366;346.32121951;348.27658537;350.23195122;352.18731707;354.14268293;356.09804878;358.05341463;360.00878049;361.96414634;363.9195122;365.87487805;367.8302439;369.78560976;371.74097561;373.69…	313.08;315.03536585;316.99073171;318.94609756;320.90146341;322.85682927;324.81219512;326.76756098;328.72292683;330.67829268;332.63365854;334.58902439;336.54439024;338.4997561;340.45512195;342.4104878;344.36585366;346.32121951;348.27658537;350.23195122;352.18731707;354.14268293;356.09804878;358.05341463;360.00878049;361.96414634;363.9195122;365.87487805;367.8302439;369.78560976;371.74097561;373.69…	1.7	0.2	25	0.6	2.5	48	2.5	243	38	0.001	0.001	0.004	0.005	37
204	Drain	313.08;315.03536585;316.99073171;318.94609756;320.90146341;322.85682927;324.81219512;326.76756098;328.72292683;330.67829268;332.63365854;334.58902439;336.54439024;338.4997561;340.45512195;342.4104878;344.36585366;346.32121951;348.27658537;350.23195122;352.18731707;354.14268293;356.09804878;358.05341463;360.00878049;361.96414634;363.9195122;365.87487805;367.8302439;369.78560976;371.74097561;373.69…	313.08;315.03536585;316.99073171;318.94609756;320.90146341;322.85682927;324.81219512;326.76756098;328.72292683;330.67829268;332.63365854;334.58902439;336.54439024;338.4997561;340.45512195;342.4104878;344.36585366;346.32121951;348.27658537;350.23195122;352.18731707;354.14268293;356.09804878;358.05341463;360.00878049;361.96414634;363.9195122;365.87487805;367.8302439;369.78560976;371.74097561;373.69…	313.08;315.03536585;316.99073171;318.94609756;320.90146341;322.85682927;324.81219512;326.76756098;328.72292683;330.67829268;332.63365854;334.58902439;336.54439024;338.4997561;340.45512195;342.4104878;344.36585366;346.32121951;348.27658537;350.23195122;352.18731707;354.14268293;356.09804878;358.05341463;360.00878049;361.96414634;363.9195122;365.87487805;367.8302439;369.78560976;371.74097561;373.69…	0	0	0	0	0	8	24.2	21	0	0.002	0.139	0.243	0.382	0
142	Drain	313.08;315.03536585;316.99073171;318.94609756;320.90146341;322.85682927;324.81219512;326.76756098;328.72292683;330.67829268;332.63365854;334.58902439;336.54439024;338.4997561;340.45512195;342.4104878;344.36585366;346.32121951;348.27658537;350.23195122;352.18731707;354.14268293;356.09804878;358.05341463;360.00878049;361.96414634;363.9195122;365.87487805;367.8302439;369.78560976;371.74097561;373.69…	313.08;315.03536585;316.99073171;318.94609756;320.90146341;322.85682927;324.81219512;326.76756098;328.72292683;330.67829268;332.63365854;334.58902439;336.54439024;338.4997561;340.45512195;342.4104878;344.36585366;346.32121951;348.27658537;350.23195122;352.18731707;354.14268293;356.09804878;358.05341463;360.00878049;361.96414634;363.9195122;365.87487805;367.8302439;369.78560976;371.74097561;373.69…	313.08;315.03536585;316.99073171;318.94609756;320.90146341;322.85682927;324.81219512;326.76756098;328.72292683;330.67829268;332.63365854;334.58902439;336.54439024;338.4997561;340.45512195;342.4104878;344.36585366;346.32121951;348.27658537;350.23195122;352.18731707;354.14268293;356.09804878;358.05341463;360.00878049;361.96414634;363.9195122;365.87487805;367.8302439;369.78560976;371.74097561;373.69…	1.7	0.1	17	0.4	2.66	48	2.8	810	11	0.005	0.395	0.704	1.099	40
147	Drain	313.08;315.03536585;316.99073171;318.94609756;320.90146341;322.85682927;324.81219512;326.76756098;328.72292683;330.67829268;332.63365854;334.58902439;336.54439024;338.4997561;340.45512195;342.4104878;344.36585366;346.32121951;348.27658537;350.23195122;352.18731707;354.14268293;356.09804878;358.05341463;360.00878049;361.96414634;363.9195122;365.87487805;367.8302439;369.78560976;371.74097561;373.69…	313.08;315.03536585;316.99073171;318.94609756;320.90146341;322.85682927;324.81219512;326.76756098;328.72292683;330.67829268;332.63365854;334.58902439;336.54439024;338.4997561;340.45512195;342.4104878;344.36585366;346.32121951;348.27658537;350.23195122;352.18731707;354.14268293;356.09804878;358.05341463;360.00878049;361.96414634;363.9195122;365.87487805;367.8302439;369.78560976;371.74097561;373.69…	313.08;315.03536585;316.99073171;318.94609756;320.90146341;322.85682927;324.81219512;326.76756098;328.72292683;330.67829268;332.63365854;334.58902439;336.54439024;338.4997561;340.45512195;342.4104878;344.36585366;346.32121951;348.27658537;350.23195122;352.18731707;354.14268293;356.09804878;358.05341463;360.00878049;361.96414634;363.9195122;365.87487805;367.8302439;369.78560976;371.74097561;373.69…	2.2	1.1	23	0.4	4.19	11	1.6	14779	27	0.021	3.06	24.357	27.417	87
121	Drain	313.08;315.03536585;316.99073171;318.94609756;320.90146341;322.85682927;324.81219512;326.76756098;328.72292683;330.67829268;332.63365854;334.58902439;336.54439024;338.4997561;340.45512195;342.4104878;344.36585366;346.32121951;348.27658537;350.23195122;352.18731707;354.14268293;356.09804878;358.05341463;360.00878049;361.96414634;363.9195122;365.87487805;367.8302439;369.78560976;371.74097561;373.69…	313.08;315.03536585;316.99073171;318.94609756;320.90146341;322.85682927;324.81219512;326.76756098;328.72292683;330.67829268;332.63365854;334.58902439;336.54439024;338.4997561;340.45512195;342.4104878;344.36585366;346.32121951;348.27658537;350.23195122;352.18731707;354.14268293;356.09804878;358.05341463;360.00878049;361.96414634;363.9195122;365.87487805;367.8302439;369.78560976;371.74097561;373.69…	313.08;315.03536585;316.99073171;318.94609756;320.90146341;322.85682927;324.81219512;326.76756098;328.72292683;330.67829268;332.63365854;334.58902439;336.54439024;338.4997561;340.45512195;342.4104878;344.36585366;346.32121951;348.27658537;350.23195122;352.18731707;354.14268293;356.09804878;358.05341463;360.00878049;361.96414634;363.9195122;365.87487805;367.8302439;369.78560976;371.74097561;373.69…	0	0.1	8542	0.5	0	20	1.4	241	31985	0.028	1.657	1.856	3.513	157
121	Drain	313.08;315.03536585;316.99073171;318.94609756;320.90146341;322.85682927;324.81219512;326.76756098;328.72292683;330.67829268;332.63365854;334.58902439;336.54439024;338.4997561;340.45512195;342.4104878;344.36585366;346.32121951;348.27658537;350.23195122;352.18731707;354.14268293;356.09804878;358.05341463;360.00878049;361.96414634;363.9195122;365.87487805;367.8302439;369.78560976;371.74097561;373.69…	313.08;315.03536585;316.99073171;318.94609756;320.90146341;322.85682927;324.81219512;326.76756098;328.72292683;330.67829268;332.63365854;334.58902439;336.54439024;338.4997561;340.45512195;342.4104878;344.36585366;346.32121951;348.27658537;350.23195122;352.18731707;354.14268293;356.09804878;358.05341463;360.00878049;361.96414634;363.9195122;365.87487805;367.8302439;369.78560976;371.74097561;373.69…	313.08;315.03536585;316.99073171;318.94609756;320.90146341;322.85682927;324.81219512;326.76756098;328.72292683;330.67829268;332.63365854;334.58902439;336.54439024;338.4997561;340.45512195;342.4104878;344.36585366;346.32121951;348.27658537;350.23195122;352.18731707;354.14268293;356.09804878;358.05341463;360.00878049;361.96414634;363.9195122;365.87487805;367.8302439;369.78560976;371.74097561;373.69…	0	0.1	7500	0	0	35	1	127	3500	0.01	0.587	0.319	0.906	115
121	Drain	313.08;315.03536585;316.99073171;318.94609756;320.90146341;322.85682927;324.81219512;326.76756098;328.72292683;330.67829268;332.63365854;334.58902439;336.54439024;338.4997561;340.45512195;342.4104878;344.36585366;346.32121951;348.27658537;350.23195122;352.18731707;354.14268293;356.09804878;358.05341463;360.00878049;361.96414634;363.9195122;365.87487805;367.8302439;369.78560976;371.74097561;373.69…	313.08;315.03536585;316.99073171;318.94609756;320.90146341;322.85682927;324.81219512;326.76756098;328.72292683;330.67829268;332.63365854;334.58902439;336.54439024;338.4997561;340.45512195;342.4104878;344.36585366;346.32121951;348.27658537;350.23195122;352.18731707;354.14268293;356.09804878;358.05341463;360.00878049;361.96414634;363.9195122;365.87487805;367.8302439;369.78560976;371.74097561;373.69…	313.08;315.03536585;316.99073171;318.94609756;320.90146341;322.85682927;324.81219512;326.76756098;328.72292683;330.67829268;332.63365854;334.58902439;336.54439024;338.4997561;340.45512195;342.4104878;344.36585366;346.32121951;348.27658537;350.23195122;352.18731707;354.14268293;356.09804878;358.05341463;360.00878049;361.96414634;363.9195122;365.87487805;367.8302439;369.78560976;371.74097561;373.69…	1.6	0	11	2.3	2.61	116	2	348	28	0.003	0.003	0.006	0.009	74
121	Drain	313.08;315.03536585;316.99073171;318.94609756;320.90146341;322.85682927;324.81219512;326.76756098;328.72292683;330.67829268;332.63365854;334.58902439;336.54439024;338.4997561;340.45512195;342.4104878;344.36585366;346.32121951;348.27658537;350.23195122;352.18731707;354.14268293;356.09804878;358.05341463;360.00878049;361.96414634;363.9195122;365.87487805;367.8302439;369.78560976;371.74097561;373.69…	313.08;315.03536585;316.99073171;318.94609756;320.90146341;322.85682927;324.81219512;326.76756098;328.72292683;330.67829268;332.63365854;334.58902439;336.54439024;338.4997561;340.45512195;342.4104878;344.36585366;346.32121951;348.27658537;350.23195122;352.18731707;354.14268293;356.09804878;358.05341463;360.00878049;361.96414634;363.9195122;365.87487805;367.8302439;369.78560976;371.74097561;373.69…	313.08;315.03536585;316.99073171;318.94609756;320.90146341;322.85682927;324.81219512;326.76756098;328.72292683;330.67829268;332.63365854;334.58902439;336.54439024;338.4997561;340.45512195;342.4104878;344.36585366;346.32121951;348.27658537;350.23195122;352.18731707;354.14268293;356.09804878;358.05341463;360.00878049;361.96414634;363.9195122;365.87487805;367.8302439;369.78560976;371.74097561;373.69…	1.7	0	13	2.4	2.67	116	2.1	399	13	0.001	0.004	0.007	0.011	74
226	Drain	313.08;315.03536585;316.99073171;318.94609756;320.90146341;322.85682927;324.81219512;326.76756098;328.72292683;330.67829268;332.63365854;334.58902439;336.54439024;338.4997561;340.45512195;342.4104878;344.36585366;346.32121951;348.27658537;350.23195122;352.18731707;354.14268293;356.09804878;358.05341463;360.00878049;361.96414634;363.9195122;365.87487805;367.8302439;369.78560976;371.74097561;373.69…	313.08;315.03536585;316.99073171;318.94609756;320.90146341;322.85682927;324.81219512;326.76756098;328.72292683;330.67829268;332.63365854;334.58902439;336.54439024;338.4997561;340.45512195;342.4104878;344.36585366;346.32121951;348.27658537;350.23195122;352.18731707;354.14268293;356.09804878;358.05341463;360.00878049;361.96414634;363.9195122;365.87487805;367.8302439;369.78560976;371.74097561;373.69…	313.08;315.03536585;316.99073171;318.94609756;320.90146341;322.85682927;324.81219512;326.76756098;328.72292683;330.67829268;332.63365854;334.58902439;336.54439024;338.4997561;340.45512195;342.4104878;344.36585366;346.32121951;348.27658537;350.23195122;352.18731707;354.14268293;356.09804878;358.05341463;360.00878049;361.96414634;363.9195122;365.87487805;367.8302439;369.78560976;371.74097561;373.69…	2.8	0.1	19	0.3	4.15	72	3.8	2000	30	0.033	0.003	0.02	0.023	26
209	Drain	313.08;315.03536585;316.99073171;318.94609756;320.90146341;322.85682927;324.81219512;326.76756098;328.72292683;330.67829268;332.63365854;334.58902439;336.54439024;338.4997561;340.45512195;342.4104878;344.36585366;346.32121951;348.27658537;350.23195122;352.18731707;354.14268293;356.09804878;358.05341463;360.00878049;361.96414634;363.9195122;365.87487805;367.8302439;369.78560976;371.74097561;373.69…	313.08;315.03536585;316.99073171;318.94609756;320.90146341;322.85682927;324.81219512;326.76756098;328.72292683;330.67829268;332.63365854;334.58902439;336.54439024;338.4997561;340.45512195;342.4104878;344.36585366;346.32121951;348.27658537;350.23195122;352.18731707;354.14268293;356.09804878;358.05341463;360.00878049;361.96414634;363.9195122;365.87487805;367.8302439;369.78560976;371.74097561;373.69…	313.08;315.03536585;316.99073171;318.94609756;320.90146341;322.85682927;324.81219512;326.76756098;328.72292683;330.67829268;332.63365854;334.58902439;336.54439024;338.4997561;340.45512195;342.4104878;344.36585366;346.32121951;348.27658537;350.23195122;352.18731707;354.14268293;356.09804878;358.05341463;360.00878049;361.96414634;363.9195122;365.87487805;367.8302439;369.78560976;371.74097561;373.69…	2.7	0.5	10	0.7	3.9	99	2.9	1515	34	0.02	0.018	0.099	0.117	44
116	Drain	313.08;315.03536585;316.99073171;318.94609756;320.90146341;322.85682927;324.81219512;326.76756098;328.72292683;330.67829268;332.63365854;334.58902439;336.54439024;338.4997561;340.45512195;342.4104878;344.36585366;346.32121951;348.27658537;350.23195122;352.18731707;354.14268293;356.09804878;358.05341463;360.00878049;361.96414634;363.9195122;365.87487805;367.8302439;369.78560976;371.74097561;373.69…	313.08;315.03536585;316.99073171;318.94609756;320.90146341;322.85682927;324.81219512;326.76756098;328.72292683;330.67829268;332.63365854;334.58902439;336.54439024;338.4997561;340.45512195;342.4104878;344.36585366;346.32121951;348.27658537;350.23195122;352.18731707;354.14268293;356.09804878;358.05341463;360.00878049;361.96414634;363.9195122;365.87487805;367.8302439;369.78560976;371.74097561;373.69…	313.08;315.03536585;316.99073171;318.94609756;320.90146341;322.85682927;324.81219512;326.76756098;328.72292683;330.67829268;332.63365854;334.58902439;336.54439024;338.4997561;340.45512195;342.4104878;344.36585366;346.32121951;348.27658537;350.23195122;352.18731707;354.14268293;356.09804878;358.05341463;360.00878049;361.96414634;363.9195122;365.87487805;367.8302439;369.78560976;371.74097561;373.69…	3.8	2.4	0	0.5	5.68	20	4.3	11264	60	0.323	0.014	0.083	0.097	173
191	Drain	313.08;315.03536585;316.99073171;318.94609756;320.90146341;322.85682927;324.81219512;326.76756098;328.72292683;330.67829268;332.63365854;334.58902439;336.54439024;338.4997561;340.45512195;342.4104878;344.36585366;346.32121951;348.27658537;350.23195122;352.18731707;354.14268293;356.09804878;358.05341463;360.00878049;361.96414634;363.9195122;365.87487805;367.8302439;369.78560976;371.74097561;373.69…	313.08;315.03536585;316.99073171;318.94609756;320.90146341;322.85682927;324.81219512;326.76756098;328.72292683;330.67829268;332.63365854;334.58902439;336.54439024;338.4997561;340.45512195;342.4104878;344.36585366;346.32121951;348.27658537;350.23195122;352.18731707;354.14268293;356.09804878;358.05341463;360.00878049;361.96414634;363.9195122;365.87487805;367.8302439;369.78560976;371.74097561;373.69…	313.08;315.03536585;316.99073171;318.94609756;320.90146341;322.85682927;324.81219512;326.76756098;328.72292683;330.67829268;332.63365854;334.58902439;336.54439024;338.4997561;340.45512195;342.4104878;344.36585366;346.32121951;348.27658537;350.23195122;352.18731707;354.14268293;356.09804878;358.05341463;360.00878049;361.96414634;363.9195122;365.87487805;367.8302439;369.78560976;371.74097561;373.69…	1.8	0.3	51	2	2.9	81	2.4	821	63	0.054	0.017	0.019	0.036	67
191	Drain	313.08;315.03536585;316.99073171;318.94609756;320.90146341;322.85682927;324.81219512;326.76756098;328.72292683;330.67829268;332.63365854;334.58902439;336.54439024;338.4997561;340.45512195;342.4104878;344.36585366;346.32121951;348.27658537;350.23195122;352.18731707;354.14268293;356.09804878;358.05341463;360.00878049;361.96414634;363.9195122;365.87487805;367.8302439;369.78560976;371.74097561;373.69…	313.08;315.03536585;316.99073171;318.94609756;320.90146341;322.85682927;324.81219512;326.76756098;328.72292683;330.67829268;332.63365854;334.58902439;336.54439024;338.4997561;340.45512195;342.4104878;344.36585366;346.32121951;348.27658537;350.23195122;352.18731707;354.14268293;356.09804878;358.05341463;360.00878049;361.96414634;363.9195122;365.87487805;367.8302439;369.78560976;371.74097561;373.69…	313.08;315.03536585;316.99073171;318.94609756;320.90146341;322.85682927;324.81219512;326.76756098;328.72292683;330.67829268;332.63365854;334.58902439;336.54439024;338.4997561;340.45512195;342.4104878;344.36585366;346.32121951;348.27658537;350.23195122;352.18731707;354.14268293;356.09804878;358.05341463;360.00878049;361.96414634;363.9195122;365.87487805;367.8302439;369.78560976;371.74097561;373.69…	1.9	0.3	51	1.5	2.93	83	2.7	913	69	0.077	0.038	0.044	0.082	75
252	Drain	313.08;315.03536585;316.99073171;318.94609756;320.90146341;322.85682927;324.81219512;326.76756098;328.72292683;330.67829268;332.63365854;334.58902439;336.54439024;338.4997561;340.45512195;342.4104878;344.36585366;346.32121951;348.27658537;350.23195122;352.18731707;354.14268293;356.09804878;358.05341463;360.00878049;361.96414634;363.9195122;365.87487805;367.8302439;369.78560976;371.74097561;373.69…	313.08;315.03536585;316.99073171;318.94609756;320.90146341;322.85682927;324.81219512;326.76756098;328.72292683;330.67829268;332.63365854;334.58902439;336.54439024;338.4997561;340.45512195;342.4104878;344.36585366;346.32121951;348.27658537;350.23195122;352.18731707;354.14268293;356.09804878;358.05341463;360.00878049;361.96414634;363.9195122;365.87487805;367.8302439;369.78560976;371.74097561;373.69…	313.08;315.03536585;316.99073171;318.94609756;320.90146341;322.85682927;324.81219512;326.76756098;328.72292683;330.67829268;332.63365854;334.58902439;336.54439024;338.4997561;340.45512195;342.4104878;344.36585366;346.32121951;348.27658537;350.23195122;352.18731707;354.14268293;356.09804878;358.05341463;360.00878049;361.96414634;363.9195122;365.87487805;367.8302439;369.78560976;371.74097561;373.69…	1.2	0.1	0	0.3	0	99	7.1	217	15	0.01	0.001	0.001	0.002	60
191	Drain	313.08;315.03536585;316.99073171;318.94609756;320.90146341;322.85682927;324.81219512;326.76756098;328.72292683;330.67829268;332.63365854;334.58902439;336.54439024;338.4997561;340.45512195;342.4104878;344.36585366;346.32121951;348.27658537;350.23195122;352.18731707;354.14268293;356.09804878;358.05341463;360.00878049;361.96414634;363.9195122;365.87487805;367.8302439;369.78560976;371.74097561;373.69…	313.08;315.03536585;316.99073171;318.94609756;320.90146341;322.85682927;324.81219512;326.76756098;328.72292683;330.67829268;332.63365854;334.58902439;336.54439024;338.4997561;340.45512195;342.4104878;344.36585366;346.32121951;348.27658537;350.23195122;352.18731707;354.14268293;356.09804878;358.05341463;360.00878049;361.96414634;363.9195122;365.87487805;367.8302439;369.78560976;371.74097561;373.69…	313.08;315.03536585;316.99073171;318.94609756;320.90146341;322.85682927;324.81219512;326.76756098;328.72292683;330.67829268;332.63365854;334.58902439;336.54439024;338.4997561;340.45512195;342.4104878;344.36585366;346.32121951;348.27658537;350.23195122;352.18731707;354.14268293;356.09804878;358.05341463;360.00878049;361.96414634;363.9195122;365.87487805;367.8302439;369.78560976;371.74097561;373.69…	1.8	0.1	62	1.4	2.87	68	2.2	595	48	0.011	0.008	0.007	0.015	47
191	Drain	313.08;315.03536585;316.99073171;318.94609756;320.90146341;322.85682927;324.81219512;326.76756098;328.72292683;330.67829268;332.63365854;334.58902439;336.54439024;338.4997561;340.45512195;342.4104878;344.36585366;346.32121951;348.27658537;350.23195122;352.18731707;354.14268293;356.09804878;358.05341463;360.00878049;361.96414634;363.9195122;365.87487805;367.8302439;369.78560976;371.74097561;373.69…	313.08;315.03536585;316.99073171;318.94609756;320.90146341;322.85682927;324.81219512;326.76756098;328.72292683;330.67829268;332.63365854;334.58902439;336.54439024;338.4997561;340.45512195;342.4104878;344.36585366;346.32121951;348.27658537;350.23195122;352.18731707;354.14268293;356.09804878;358.05341463;360.00878049;361.96414634;363.9195122;365.87487805;367.8302439;369.78560976;371.74097561;373.69…	313.08;315.03536585;316.99073171;318.94609756;320.90146341;322.85682927;324.81219512;326.76756098;328.72292683;330.67829268;332.63365854;334.58902439;336.54439024;338.4997561;340.45512195;342.4104878;344.36585366;346.32121951;348.27658537;350.23195122;352.18731707;354.14268293;356.09804878;358.05341463;360.00878049;361.96414634;363.9195122;365.87487805;367.8302439;369.78560976;371.74097561;373.69…	1.9	0.4	48	2.5	2.89	74	1.9	1063	58	0.009	0.014	0.023	0.037	58
100	Drain	313.08;315.03536585;316.99073171;318.94609756;320.90146341;322.85682927;324.81219512;326.76756098;328.72292683;330.67829268;332.63365854;334.58902439;336.54439024;338.4997561;340.45512195;342.4104878;344.36585366;346.32121951;348.27658537;350.23195122;352.18731707;354.14268293;356.09804878;358.05341463;360.00878049;361.96414634;363.9195122;365.87487805;367.8302439;369.78560976;371.74097561;373.69…	313.08;315.03536585;316.99073171;318.94609756;320.90146341;322.85682927;324.81219512;326.76756098;328.72292683;330.67829268;332.63365854;334.58902439;336.54439024;338.4997561;340.45512195;342.4104878;344.36585366;346.32121951;348.27658537;350.23195122;352.18731707;354.14268293;356.09804878;358.05341463;360.00878049;361.96414634;363.9195122;365.87487805;367.8302439;369.78560976;371.74097561;373.69…	313.08;315.03536585;316.99073171;318.94609756;320.90146341;322.85682927;324.81219512;326.76756098;328.72292683;330.67829268;332.63365854;334.58902439;336.54439024;338.4997561;340.45512195;342.4104878;344.36585366;346.32121951;348.27658537;350.23195122;352.18731707;354.14268293;356.09804878;358.05341463;360.00878049;361.96414634;363.9195122;365.87487805;367.8302439;369.78560976;371.74097561;373.69…	2	0.3	43	0.2	3.5	6	3	3743	50	0.014	0.003	0.037	0.04	59
252	Drain	313.08;315.03536585;316.99073171;318.94609756;320.90146341;322.85682927;324.81219512;326.76756098;328.72292683;330.67829268;332.63365854;334.58902439;336.54439024;338.4997561;340.45512195;342.4104878;344.36585366;346.32121951;348.27658537;350.23195122;352.18731707;354.14268293;356.09804878;358.05341463;360.00878049;361.96414634;363.9195122;365.87487805;367.8302439;369.78560976;371.74097561;373.69…	313.08;315.03536585;316.99073171;318.94609756;320.90146341;322.85682927;324.81219512;326.76756098;328.72292683;330.67829268;332.63365854;334.58902439;336.54439024;338.4997561;340.45512195;342.4104878;344.36585366;346.32121951;348.27658537;350.23195122;352.18731707;354.14268293;356.09804878;358.05341463;360.00878049;361.96414634;363.9195122;365.87487805;367.8302439;369.78560976;371.74097561;373.69…	313.08;315.03536585;316.99073171;318.94609756;320.90146341;322.85682927;324.81219512;326.76756098;328.72292683;330.67829268;332.63365854;334.58902439;336.54439024;338.4997561;340.45512195;342.4104878;344.36585366;346.32121951;348.27658537;350.23195122;352.18731707;354.14268293;356.09804878;358.05341463;360.00878049;361.96414634;363.9195122;365.87487805;367.8302439;369.78560976;371.74097561;373.69…	1.2	0	0	0.2	0	86	7.3	212	19	0.001	0.001	0.002	0.003	75
121	Drain	313.08;315.03536585;316.99073171;318.94609756;320.90146341;322.85682927;324.81219512;326.76756098;328.72292683;330.67829268;332.63365854;334.58902439;336.54439024;338.4997561;340.45512195;342.4104878;344.36585366;346.32121951;348.27658537;350.23195122;352.18731707;354.14268293;356.09804878;358.05341463;360.00878049;361.96414634;363.9195122;365.87487805;367.8302439;369.78560976;371.74097561;373.69…	313.08;315.03536585;316.99073171;318.94609756;320.90146341;322.85682927;324.81219512;326.76756098;328.72292683;330.67829268;332.63365854;334.58902439;336.54439024;338.4997561;340.45512195;342.4104878;344.36585366;346.32121951;348.27658537;350.23195122;352.18731707;354.14268293;356.09804878;358.05341463;360.00878049;361.96414634;363.9195122;365.87487805;367.8302439;369.78560976;371.74097561;373.69…	313.08;315.03536585;316.99073171;318.94609756;320.90146341;322.85682927;324.81219512;326.76756098;328.72292683;330.67829268;332.63365854;334.58902439;336.54439024;338.4997561;340.45512195;342.4104878;344.36585366;346.32121951;348.27658537;350.23195122;352.18731707;354.14268293;356.09804878;358.05341463;360.00878049;361.96414634;363.9195122;365.87487805;367.8302439;369.78560976;371.74097561;373.69…	1.7	0	10	1.7	2.62	122	1.7	324	12	0	0.002	0.002	0.004	77
121	Drain	313.08;315.03536585;316.99073171;318.94609756;320.90146341;322.85682927;324.81219512;326.76756098;328.72292683;330.67829268;332.63365854;334.58902439;336.54439024;338.4997561;340.45512195;342.4104878;344.36585366;346.32121951;348.27658537;350.23195122;352.18731707;354.14268293;356.09804878;358.05341463;360.00878049;361.96414634;363.9195122;365.87487805;367.8302439;369.78560976;371.74097561;373.69…	313.08;315.03536585;316.99073171;318.94609756;320.90146341;322.85682927;324.81219512;326.76756098;328.72292683;330.67829268;332.63365854;334.58902439;336.54439024;338.4997561;340.45512195;342.4104878;344.36585366;346.32121951;348.27658537;350.23195122;352.18731707;354.14268293;356.09804878;358.05341463;360.00878049;361.96414634;363.9195122;365.87487805;367.8302439;369.78560976;371.74097561;373.69…	313.08;315.03536585;316.99073171;318.94609756;320.90146341;322.85682927;324.81219512;326.76756098;328.72292683;330.67829268;332.63365854;334.58902439;336.54439024;338.4997561;340.45512195;342.4104878;344.36585366;346.32121951;348.27658537;350.23195122;352.18731707;354.14268293;356.09804878;358.05341463;360.00878049;361.96414634;363.9195122;365.87487805;367.8302439;369.78560976;371.74097561;373.69…	0	0	7500	0.3	0	29	0.9	0	3500	0.012	0.12	0.051	0.171	101
252	Drain	313.08;315.03536585;316.99073171;318.94609756;320.90146341;322.85682927;324.81219512;326.76756098;328.72292683;330.67829268;332.63365854;334.58902439;336.54439024;338.4997561;340.45512195;342.4104878;344.36585366;346.32121951;348.27658537;350.23195122;352.18731707;354.14268293;356.09804878;358.05341463;360.00878049;361.96414634;363.9195122;365.87487805;367.8302439;369.78560976;371.74097561;373.69…	313.08;315.03536585;316.99073171;318.94609756;320.90146341;322.85682927;324.81219512;326.76756098;328.72292683;330.67829268;332.63365854;334.58902439;336.54439024;338.4997561;340.45512195;342.4104878;344.36585366;346.32121951;348.27658537;350.23195122;352.18731707;354.14268293;356.09804878;358.05341463;360.00878049;361.96414634;363.9195122;365.87487805;367.8302439;369.78560976;371.74097561;373.69…	313.08;315.03536585;316.99073171;318.94609756;320.90146341;322.85682927;324.81219512;326.76756098;328.72292683;330.67829268;332.63365854;334.58902439;336.54439024;338.4997561;340.45512195;342.4104878;344.36585366;346.32121951;348.27658537;350.23195122;352.18731707;354.14268293;356.09804878;358.05341463;360.00878049;361.96414634;363.9195122;365.87487805;367.8302439;369.78560976;371.74097561;373.69…	1.1	0.1	11	0.3	0	82	7.3	206	31	0.002	0.002	0.002	0.004	96
121	Drain	313.08;315.03536585;316.99073171;318.94609756;320.90146341;322.85682927;324.81219512;326.76756098;328.72292683;330.67829268;332.63365854;334.58902439;336.54439024;338.4997561;340.45512195;342.4104878;344.36585366;346.32121951;348.27658537;350.23195122;352.18731707;354.14268293;356.09804878;358.05341463;360.00878049;361.96414634;363.9195122;365.87487805;367.8302439;369.78560976;371.74097561;373.69…	313.08;315.03536585;316.99073171;318.94609756;320.90146341;322.85682927;324.81219512;326.76756098;328.72292683;330.67829268;332.63365854;334.58902439;336.54439024;338.4997561;340.45512195;342.4104878;344.36585366;346.32121951;348.27658537;350.23195122;352.18731707;354.14268293;356.09804878;358.05341463;360.00878049;361.96414634;363.9195122;365.87487805;367.8302439;369.78560976;371.74097561;373.69…	313.08;315.03536585;316.99073171;318.94609756;320.90146341;322.85682927;324.81219512;326.76756098;328.72292683;330.67829268;332.63365854;334.58902439;336.54439024;338.4997561;340.45512195;342.4104878;344.36585366;346.32121951;348.27658537;350.23195122;352.18731707;354.14268293;356.09804878;358.05341463;360.00878049;361.96414634;363.9195122;365.87487805;367.8302439;369.78560976;371.74097561;373.69…	1.8	0	14	1.9	2.82	47	1.9	884	18	0	0.003	0.003	0.006	108
121	Drain	313.08;315.03536585;316.99073171;318.94609756;320.90146341;322.85682927;324.81219512;326.76756098;328.72292683;330.67829268;332.63365854;334.58902439;336.54439024;338.4997561;340.45512195;342.4104878;344.36585366;346.32121951;348.27658537;350.23195122;352.18731707;354.14268293;356.09804878;358.05341463;360.00878049;361.96414634;363.9195122;365.87487805;367.8302439;369.78560976;371.74097561;373.69…	313.08;315.03536585;316.99073171;318.94609756;320.90146341;322.85682927;324.81219512;326.76756098;328.72292683;330.67829268;332.63365854;334.58902439;336.54439024;338.4997561;340.45512195;342.4104878;344.36585366;346.32121951;348.27658537;350.23195122;352.18731707;354.14268293;356.09804878;358.05341463;360.00878049;361.96414634;363.9195122;365.87487805;367.8302439;369.78560976;371.74097561;373.69…	313.08;315.03536585;316.99073171;318.94609756;320.90146341;322.85682927;324.81219512;326.76756098;328.72292683;330.67829268;332.63365854;334.58902439;336.54439024;338.4997561;340.45512195;342.4104878;344.36585366;346.32121951;348.27658537;350.23195122;352.18731707;354.14268293;356.09804878;358.05341463;360.00878049;361.96414634;363.9195122;365.87487805;367.8302439;369.78560976;371.74097561;373.69…	0	0	1500	0.2	0	38	1.1	0	3500	0.009	0.081	0.023	0.104	88
121	Drain	313.08;315.03536585;316.99073171;318.94609756;320.90146341;322.85682927;324.81219512;326.76756098;328.72292683;330.67829268;332.63365854;334.58902439;336.54439024;338.4997561;340.45512195;342.4104878;344.36585366;346.32121951;348.27658537;350.23195122;352.18731707;354.14268293;356.09804878;358.05341463;360.00878049;361.96414634;363.9195122;365.87487805;367.8302439;369.78560976;371.74097561;373.69…	313.08;315.03536585;316.99073171;318.94609756;320.90146341;322.85682927;324.81219512;326.76756098;328.72292683;330.67829268;332.63365854;334.58902439;336.54439024;338.4997561;340.45512195;342.4104878;344.36585366;346.32121951;348.27658537;350.23195122;352.18731707;354.14268293;356.09804878;358.05341463;360.00878049;361.96414634;363.9195122;365.87487805;367.8302439;369.78560976;371.74097561;373.69…	313.08;315.03536585;316.99073171;318.94609756;320.90146341;322.85682927;324.81219512;326.76756098;328.72292683;330.67829268;332.63365854;334.58902439;336.54439024;338.4997561;340.45512195;342.4104878;344.36585366;346.32121951;348.27658537;350.23195122;352.18731707;354.14268293;356.09804878;358.05341463;360.00878049;361.96414634;363.9195122;365.87487805;367.8302439;369.78560976;371.74097561;373.69…	0	0	7500	0.4	0	27	0.9	0	831	0.006	0.403	0.066	0.469	93
252	Drain	313.08;315.03536585;316.99073171;318.94609756;320.90146341;322.85682927;324.81219512;326.76756098;328.72292683;330.67829268;332.63365854;334.58902439;336.54439024;338.4997561;340.45512195;342.4104878;344.36585366;346.32121951;348.27658537;350.23195122;352.18731707;354.14268293;356.09804878;358.05341463;360.00878049;361.96414634;363.9195122;365.87487805;367.8302439;369.78560976;371.74097561;373.69…	313.08;315.03536585;316.99073171;318.94609756;320.90146341;322.85682927;324.81219512;326.76756098;328.72292683;330.67829268;332.63365854;334.58902439;336.54439024;338.4997561;340.45512195;342.4104878;344.36585366;346.32121951;348.27658537;350.23195122;352.18731707;354.14268293;356.09804878;358.05341463;360.00878049;361.96414634;363.9195122;365.87487805;367.8302439;369.78560976;371.74097561;373.69…	313.08;315.03536585;316.99073171;318.94609756;320.90146341;322.85682927;324.81219512;326.76756098;328.72292683;330.67829268;332.63365854;334.58902439;336.54439024;338.4997561;340.45512195;342.4104878;344.36585366;346.32121951;348.27658537;350.23195122;352.18731707;354.14268293;356.09804878;358.05341463;360.00878049;361.96414634;363.9195122;365.87487805;367.8302439;369.78560976;371.74097561;373.69…	1.3	0.1	15	0	0	63	7.3	225	25	0.001	0.007	0.011	0.018	68
220	Drain	313.08;315.03536585;316.99073171;318.94609756;320.90146341;322.85682927;324.81219512;326.76756098;328.72292683;330.67829268;332.63365854;334.58902439;336.54439024;338.4997561;340.45512195;342.4104878;344.36585366;346.32121951;348.27658537;350.23195122;352.18731707;354.14268293;356.09804878;358.05341463;360.00878049;361.96414634;363.9195122;365.87487805;367.8302439;369.78560976;371.74097561;373.69…	313.08;315.03536585;316.99073171;318.94609756;320.90146341;322.85682927;324.81219512;326.76756098;328.72292683;330.67829268;332.63365854;334.58902439;336.54439024;338.4997561;340.45512195;342.4104878;344.36585366;346.32121951;348.27658537;350.23195122;352.18731707;354.14268293;356.09804878;358.05341463;360.00878049;361.96414634;363.9195122;365.87487805;367.8302439;369.78560976;371.74097561;373.69…	313.08;315.03536585;316.99073171;318.94609756;320.90146341;322.85682927;324.81219512;326.76756098;328.72292683;330.67829268;332.63365854;334.58902439;336.54439024;338.4997561;340.45512195;342.4104878;344.36585366;346.32121951;348.27658537;350.23195122;352.18731707;354.14268293;356.09804878;358.05341463;360.00878049;361.96414634;363.9195122;365.87487805;367.8302439;369.78560976;371.74097561;373.69…	2.9	0.8	320	0.3	4.16	145	2.3	1778	858	0.031	0.063	0.103	0.166	83
244	Drain	313.08;315.03536585;316.99073171;318.94609756;320.90146341;322.85682927;324.81219512;326.76756098;328.72292683;330.67829268;332.63365854;334.58902439;336.54439024;338.4997561;340.45512195;342.4104878;344.36585366;346.32121951;348.27658537;350.23195122;352.18731707;354.14268293;356.09804878;358.05341463;360.00878049;361.96414634;363.9195122;365.87487805;367.8302439;369.78560976;371.74097561;373.69…	313.08;315.03536585;316.99073171;318.94609756;320.90146341;322.85682927;324.81219512;326.76756098;328.72292683;330.67829268;332.63365854;334.58902439;336.54439024;338.4997561;340.45512195;342.4104878;344.36585366;346.32121951;348.27658537;350.23195122;352.18731707;354.14268293;356.09804878;358.05341463;360.00878049;361.96414634;363.9195122;365.87487805;367.8302439;369.78560976;371.74097561;373.69…	313.08;315.03536585;316.99073171;318.94609756;320.90146341;322.85682927;324.81219512;326.76756098;328.72292683;330.67829268;332.63365854;334.58902439;336.54439024;338.4997561;340.45512195;342.4104878;344.36585366;346.32121951;348.27658537;350.23195122;352.18731707;354.14268293;356.09804878;358.05341463;360.00878049;361.96414634;363.9195122;365.87487805;367.8302439;369.78560976;371.74097561;373.69…	3.4		13	0.7	4.54	51	5.2	3343	36					79
172	Drain	313.08;315.03536585;316.99073171;318.94609756;320.90146341;322.85682927;324.81219512;326.76756098;328.72292683;330.67829268;332.63365854;334.58902439;336.54439024;338.4997561;340.45512195;342.4104878;344.36585366;346.32121951;348.27658537;350.23195122;352.18731707;354.14268293;356.09804878;358.05341463;360.00878049;361.96414634;363.9195122;365.87487805;367.8302439;369.78560976;371.74097561;373.69…	313.08;315.03536585;316.99073171;318.94609756;320.90146341;322.85682927;324.81219512;326.76756098;328.72292683;330.67829268;332.63365854;334.58902439;336.54439024;338.4997561;340.45512195;342.4104878;344.36585366;346.32121951;348.27658537;350.23195122;352.18731707;354.14268293;356.09804878;358.05341463;360.00878049;361.96414634;363.9195122;365.87487805;367.8302439;369.78560976;371.74097561;373.69…	313.08;315.03536585;316.99073171;318.94609756;320.90146341;322.85682927;324.81219512;326.76756098;328.72292683;330.67829268;332.63365854;334.58902439;336.54439024;338.4997561;340.45512195;342.4104878;344.36585366;346.32121951;348.27658537;350.23195122;352.18731707;354.14268293;356.09804878;358.05341463;360.00878049;361.96414634;363.9195122;365.87487805;367.8302439;369.78560976;371.74097561;373.69…	3.7		0	0	5.12	29	3.1	14442	48					96
105	Drain	313.08;315.03536585;316.99073171;318.94609756;320.90146341;322.85682927;324.81219512;326.76756098;328.72292683;330.67829268;332.63365854;334.58902439;336.54439024;338.4997561;340.45512195;342.4104878;344.36585366;346.32121951;348.27658537;350.23195122;352.18731707;354.14268293;356.09804878;358.05341463;360.00878049;361.96414634;363.9195122;365.87487805;367.8302439;369.78560976;371.74097561;373.69…	313.08;315.03536585;316.99073171;318.94609756;320.90146341;322.85682927;324.81219512;326.76756098;328.72292683;330.67829268;332.63365854;334.58902439;336.54439024;338.4997561;340.45512195;342.4104878;344.36585366;346.32121951;348.27658537;350.23195122;352.18731707;354.14268293;356.09804878;358.05341463;360.00878049;361.96414634;363.9195122;365.87487805;367.8302439;369.78560976;371.74097561;373.69…	313.08;315.03536585;316.99073171;318.94609756;320.90146341;322.85682927;324.81219512;326.76756098;328.72292683;330.67829268;332.63365854;334.58902439;336.54439024;338.4997561;340.45512195;342.4104878;344.36585366;346.32121951;348.27658537;350.23195122;352.18731707;354.14268293;356.09804878;358.05341463;360.00878049;361.96414634;363.9195122;365.87487805;367.8302439;369.78560976;371.74097561;373.69…	2.5		37	0	4.74	0	1.7	9085	54					66
144	Drain	313.08;315.03536585;316.99073171;318.94609756;320.90146341;322.85682927;324.81219512;326.76756098;328.72292683;330.67829268;332.63365854;334.58902439;336.54439024;338.4997561;340.45512195;342.4104878;344.36585366;346.32121951;348.27658537;350.23195122;352.18731707;354.14268293;356.09804878;358.05341463;360.00878049;361.96414634;363.9195122;365.87487805;367.8302439;369.78560976;371.74097561;373.69…	313.08;315.03536585;316.99073171;318.94609756;320.90146341;322.85682927;324.81219512;326.76756098;328.72292683;330.67829268;332.63365854;334.58902439;336.54439024;338.4997561;340.45512195;342.4104878;344.36585366;346.32121951;348.27658537;350.23195122;352.18731707;354.14268293;356.09804878;358.05341463;360.00878049;361.96414634;363.9195122;365.87487805;367.8302439;369.78560976;371.74097561;373.69…	313.08;315.03536585;316.99073171;318.94609756;320.90146341;322.85682927;324.81219512;326.76756098;328.72292683;330.67829268;332.63365854;334.58902439;336.54439024;338.4997561;340.45512195;342.4104878;344.36585366;346.32121951;348.27658537;350.23195122;352.18731707;354.14268293;356.09804878;358.05341463;360.00878049;361.96414634;363.9195122;365.87487805;367.8302439;369.78560976;371.74097561;373.69…	1.5	0.2	23	0.8	2.15	39	3.9	799	18	0.006	0.011	0.058	0.069	27
255	Drain	313.08;315.03536585;316.99073171;318.94609756;320.90146341;322.85682927;324.81219512;326.76756098;328.72292683;330.67829268;332.63365854;334.58902439;336.54439024;338.4997561;340.45512195;342.4104878;344.36585366;346.32121951;348.27658537;350.23195122;352.18731707;354.14268293;356.09804878;358.05341463;360.00878049;361.96414634;363.9195122;365.87487805;367.8302439;369.78560976;371.74097561;373.69…	313.08;315.03536585;316.99073171;318.94609756;320.90146341;322.85682927;324.81219512;326.76756098;328.72292683;330.67829268;332.63365854;334.58902439;336.54439024;338.4997561;340.45512195;342.4104878;344.36585366;346.32121951;348.27658537;350.23195122;352.18731707;354.14268293;356.09804878;358.05341463;360.00878049;361.96414634;363.9195122;365.87487805;367.8302439;369.78560976;371.74097561;373.69…	313.08;315.03536585;316.99073171;318.94609756;320.90146341;322.85682927;324.81219512;326.76756098;328.72292683;330.67829268;332.63365854;334.58902439;336.54439024;338.4997561;340.45512195;342.4104878;344.36585366;346.32121951;348.27658537;350.23195122;352.18731707;354.14268293;356.09804878;358.05341463;360.00878049;361.96414634;363.9195122;365.87487805;367.8302439;369.78560976;371.74097561;373.69…	4.2	3.4	0	0	5.48	0	1.6	4494	74	0.984	0.547	0.789	1.336	123
228	Drain	313.08;315.03536585;316.99073171;318.94609756;320.90146341;322.85682927;324.81219512;326.76756098;328.72292683;330.67829268;332.63365854;334.58902439;336.54439024;338.4997561;340.45512195;342.4104878;344.36585366;346.32121951;348.27658537;350.23195122;352.18731707;354.14268293;356.09804878;358.05341463;360.00878049;361.96414634;363.9195122;365.87487805;367.8302439;369.78560976;371.74097561;373.69…	313.08;315.03536585;316.99073171;318.94609756;320.90146341;322.85682927;324.81219512;326.76756098;328.72292683;330.67829268;332.63365854;334.58902439;336.54439024;338.4997561;340.45512195;342.4104878;344.36585366;346.32121951;348.27658537;350.23195122;352.18731707;354.14268293;356.09804878;358.05341463;360.00878049;361.96414634;363.9195122;365.87487805;367.8302439;369.78560976;371.74097561;373.69…	313.08;315.03536585;316.99073171;318.94609756;320.90146341;322.85682927;324.81219512;326.76756098;328.72292683;330.67829268;332.63365854;334.58902439;336.54439024;338.4997561;340.45512195;342.4104878;344.36585366;346.32121951;348.27658537;350.23195122;352.18731707;354.14268293;356.09804878;358.05341463;360.00878049;361.96414634;363.9195122;365.87487805;367.8302439;369.78560976;371.74097561;373.69…	1	0	0	0	0	133	5.5	90	10	0	0.004	0.001	0.005	41
224	Drain	313.08;315.03536585;316.99073171;318.94609756;320.90146341;322.85682927;324.81219512;326.76756098;328.72292683;330.67829268;332.63365854;334.58902439;336.54439024;338.4997561;340.45512195;342.4104878;344.36585366;346.32121951;348.27658537;350.23195122;352.18731707;354.14268293;356.09804878;358.05341463;360.00878049;361.96414634;363.9195122;365.87487805;367.8302439;369.78560976;371.74097561;373.69…	313.08;315.03536585;316.99073171;318.94609756;320.90146341;322.85682927;324.81219512;326.76756098;328.72292683;330.67829268;332.63365854;334.58902439;336.54439024;338.4997561;340.45512195;342.4104878;344.36585366;346.32121951;348.27658537;350.23195122;352.18731707;354.14268293;356.09804878;358.05341463;360.00878049;361.96414634;363.9195122;365.87487805;367.8302439;369.78560976;371.74097561;373.69…	313.08;315.03536585;316.99073171;318.94609756;320.90146341;322.85682927;324.81219512;326.76756098;328.72292683;330.67829268;332.63365854;334.58902439;336.54439024;338.4997561;340.45512195;342.4104878;344.36585366;346.32121951;348.27658537;350.23195122;352.18731707;354.14268293;356.09804878;358.05341463;360.00878049;361.96414634;363.9195122;365.87487805;367.8302439;369.78560976;371.74097561;373.69…	1.7	0.1	0	0	2.56	18	3.5	678	17	0.004				53
131	Drain	313.08;315.03536585;316.99073171;318.94609756;320.90146341;322.85682927;324.81219512;326.76756098;328.72292683;330.67829268;332.63365854;334.58902439;336.54439024;338.4997561;340.45512195;342.4104878;344.36585366;346.32121951;348.27658537;350.23195122;352.18731707;354.14268293;356.09804878;358.05341463;360.00878049;361.96414634;363.9195122;365.87487805;367.8302439;369.78560976;371.74097561;373.69…	313.08;315.03536585;316.99073171;318.94609756;320.90146341;322.85682927;324.81219512;326.76756098;328.72292683;330.67829268;332.63365854;334.58902439;336.54439024;338.4997561;340.45512195;342.4104878;344.36585366;346.32121951;348.27658537;350.23195122;352.18731707;354.14268293;356.09804878;358.05341463;360.00878049;361.96414634;363.9195122;365.87487805;367.8302439;369.78560976;371.74097561;373.69…	313.08;315.03536585;316.99073171;318.94609756;320.90146341;322.85682927;324.81219512;326.76756098;328.72292683;330.67829268;332.63365854;334.58902439;336.54439024;338.4997561;340.45512195;342.4104878;344.36585366;346.32121951;348.27658537;350.23195122;352.18731707;354.14268293;356.09804878;358.05341463;360.00878049;361.96414634;363.9195122;365.87487805;367.8302439;369.78560976;371.74097561;373.69…	1.2	0.1	0	0.2	0	62	5.8	287	17	0.022	0.041	0.055	0.096	21
168	Drain	313.08;315.03536585;316.99073171;318.94609756;320.90146341;322.85682927;324.81219512;326.76756098;328.72292683;330.67829268;332.63365854;334.58902439;336.54439024;338.4997561;340.45512195;342.4104878;344.36585366;346.32121951;348.27658537;350.23195122;352.18731707;354.14268293;356.09804878;358.05341463;360.00878049;361.96414634;363.9195122;365.87487805;367.8302439;369.78560976;371.74097561;373.69…	313.08;315.03536585;316.99073171;318.94609756;320.90146341;322.85682927;324.81219512;326.76756098;328.72292683;330.67829268;332.63365854;334.58902439;336.54439024;338.4997561;340.45512195;342.4104878;344.36585366;346.32121951;348.27658537;350.23195122;352.18731707;354.14268293;356.09804878;358.05341463;360.00878049;361.96414634;363.9195122;365.87487805;367.8302439;369.78560976;371.74097561;373.69…	313.08;315.03536585;316.99073171;318.94609756;320.90146341;322.85682927;324.81219512;326.76756098;328.72292683;330.67829268;332.63365854;334.58902439;336.54439024;338.4997561;340.45512195;342.4104878;344.36585366;346.32121951;348.27658537;350.23195122;352.18731707;354.14268293;356.09804878;358.05341463;360.00878049;361.96414634;363.9195122;365.87487805;367.8302439;369.78560976;371.74097561;373.69…		0.1	18	0	3.31	33	1.3	3560	1119	0.016	0.008	0.012	0.02	164
168	Drain	313.08;315.03536585;316.99073171;318.94609756;320.90146341;322.85682927;324.81219512;326.76756098;328.72292683;330.67829268;332.63365854;334.58902439;336.54439024;338.4997561;340.45512195;342.4104878;344.36585366;346.32121951;348.27658537;350.23195122;352.18731707;354.14268293;356.09804878;358.05341463;360.00878049;361.96414634;363.9195122;365.87487805;367.8302439;369.78560976;371.74097561;373.69…	313.08;315.03536585;316.99073171;318.94609756;320.90146341;322.85682927;324.81219512;326.76756098;328.72292683;330.67829268;332.63365854;334.58902439;336.54439024;338.4997561;340.45512195;342.4104878;344.36585366;346.32121951;348.27658537;350.23195122;352.18731707;354.14268293;356.09804878;358.05341463;360.00878049;361.96414634;363.9195122;365.87487805;367.8302439;369.78560976;371.74097561;373.69…	313.08;315.03536585;316.99073171;318.94609756;320.90146341;322.85682927;324.81219512;326.76756098;328.72292683;330.67829268;332.63365854;334.58902439;336.54439024;338.4997561;340.45512195;342.4104878;344.36585366;346.32121951;348.27658537;350.23195122;352.18731707;354.14268293;356.09804878;358.05341463;360.00878049;361.96414634;363.9195122;365.87487805;367.8302439;369.78560976;371.74097561;373.69…			43	0	4.7	43	2	4937	2097					272
260	Drain	313.08;315.03536585;316.99073171;318.94609756;320.90146341;322.85682927;324.81219512;326.76756098;328.72292683;330.67829268;332.63365854;334.58902439;336.54439024;338.4997561;340.45512195;342.4104878;344.36585366;346.32121951;348.27658537;350.23195122;352.18731707;354.14268293;356.09804878;358.05341463;360.00878049;361.96414634;363.9195122;365.87487805;367.8302439;369.78560976;371.74097561;373.69…	313.08;315.03536585;316.99073171;318.94609756;320.90146341;322.85682927;324.81219512;326.76756098;328.72292683;330.67829268;332.63365854;334.58902439;336.54439024;338.4997561;340.45512195;342.4104878;344.36585366;346.32121951;348.27658537;350.23195122;352.18731707;354.14268293;356.09804878;358.05341463;360.00878049;361.96414634;363.9195122;365.87487805;367.8302439;369.78560976;371.74097561;373.69…	313.08;315.03536585;316.99073171;318.94609756;320.90146341;322.85682927;324.81219512;326.76756098;328.72292683;330.67829268;332.63365854;334.58902439;336.54439024;338.4997561;340.45512195;342.4104878;344.36585366;346.32121951;348.27658537;350.23195122;352.18731707;354.14268293;356.09804878;358.05341463;360.00878049;361.96414634;363.9195122;365.87487805;367.8302439;369.78560976;371.74097561;373.69…		0.3	0	0.8	2.69	10	5.4	2333	16	0.023	0.053	0.414	0.467	35
136	Drain	313.08;315.03536585;316.99073171;318.94609756;320.90146341;322.85682927;324.81219512;326.76756098;328.72292683;330.67829268;332.63365854;334.58902439;336.54439024;338.4997561;340.45512195;342.4104878;344.36585366;346.32121951;348.27658537;350.23195122;352.18731707;354.14268293;356.09804878;358.05341463;360.00878049;361.96414634;363.9195122;365.87487805;367.8302439;369.78560976;371.74097561;373.69…	313.08;315.03536585;316.99073171;318.94609756;320.90146341;322.85682927;324.81219512;326.76756098;328.72292683;330.67829268;332.63365854;334.58902439;336.54439024;338.4997561;340.45512195;342.4104878;344.36585366;346.32121951;348.27658537;350.23195122;352.18731707;354.14268293;356.09804878;358.05341463;360.00878049;361.96414634;363.9195122;365.87487805;367.8302439;369.78560976;371.74097561;373.69…	313.08;315.03536585;316.99073171;318.94609756;320.90146341;322.85682927;324.81219512;326.76756098;328.72292683;330.67829268;332.63365854;334.58902439;336.54439024;338.4997561;340.45512195;342.4104878;344.36585366;346.32121951;348.27658537;350.23195122;352.18731707;354.14268293;356.09804878;358.05341463;360.00878049;361.96414634;363.9195122;365.87487805;367.8302439;369.78560976;371.74097561;373.69…		0	0	0	0	7	10.1	0	0	0	0.006	0.047	0.053	11
168	Drain	313.08;315.03536585;316.99073171;318.94609756;320.90146341;322.85682927;324.81219512;326.76756098;328.72292683;330.67829268;332.63365854;334.58902439;336.54439024;338.4997561;340.45512195;342.4104878;344.36585366;346.32121951;348.27658537;350.23195122;352.18731707;354.14268293;356.09804878;358.05341463;360.00878049;361.96414634;363.9195122;365.87487805;367.8302439;369.78560976;371.74097561;373.69…	313.08;315.03536585;316.99073171;318.94609756;320.90146341;322.85682927;324.81219512;326.76756098;328.72292683;330.67829268;332.63365854;334.58902439;336.54439024;338.4997561;340.45512195;342.4104878;344.36585366;346.32121951;348.27658537;350.23195122;352.18731707;354.14268293;356.09804878;358.05341463;360.00878049;361.96414634;363.9195122;365.87487805;367.8302439;369.78560976;371.74097561;373.69…	313.08;315.03536585;316.99073171;318.94609756;320.90146341;322.85682927;324.81219512;326.76756098;328.72292683;330.67829268;332.63365854;334.58902439;336.54439024;338.4997561;340.45512195;342.4104878;344.36585366;346.32121951;348.27658537;350.23195122;352.18731707;354.14268293;356.09804878;358.05341463;360.00878049;361.96414634;363.9195122;365.87487805;367.8302439;369.78560976;371.74097561;373.69…		0	0	0.3	0	48	1	136	9	0	0.008	0.005	0.013	39
258	Drain	313.08;315.03536585;316.99073171;318.94609756;320.90146341;322.85682927;324.81219512;326.76756098;328.72292683;330.67829268;332.63365854;334.58902439;336.54439024;338.4997561;340.45512195;342.4104878;344.36585366;346.32121951;348.27658537;350.23195122;352.18731707;354.14268293;356.09804878;358.05341463;360.00878049;361.96414634;363.9195122;365.87487805;367.8302439;369.78560976;371.74097561;373.69…	313.08;315.03536585;316.99073171;318.94609756;320.90146341;322.85682927;324.81219512;326.76756098;328.72292683;330.67829268;332.63365854;334.58902439;336.54439024;338.4997561;340.45512195;342.4104878;344.36585366;346.32121951;348.27658537;350.23195122;352.18731707;354.14268293;356.09804878;358.05341463;360.00878049;361.96414634;363.9195122;365.87487805;367.8302439;369.78560976;371.74097561;373.69…	313.08;315.03536585;316.99073171;318.94609756;320.90146341;322.85682927;324.81219512;326.76756098;328.72292683;330.67829268;332.63365854;334.58902439;336.54439024;338.4997561;340.45512195;342.4104878;344.36585366;346.32121951;348.27658537;350.23195122;352.18731707;354.14268293;356.09804878;358.05341463;360.00878049;361.96414634;363.9195122;365.87487805;367.8302439;369.78560976;371.74097561;373.69…	2.1	0	29	0	3.12	54	5.3	632	26	0.001	0.002	0.006	0.008	64
253	Drain	313.08;315.03536585;316.99073171;318.94609756;320.90146341;322.85682927;324.81219512;326.76756098;328.72292683;330.67829268;332.63365854;334.58902439;336.54439024;338.4997561;340.45512195;342.4104878;344.36585366;346.32121951;348.27658537;350.23195122;352.18731707;354.14268293;356.09804878;358.05341463;360.00878049;361.96414634;363.9195122;365.87487805;367.8302439;369.78560976;371.74097561;373.69…	313.08;315.03536585;316.99073171;318.94609756;320.90146341;322.85682927;324.81219512;326.76756098;328.72292683;330.67829268;332.63365854;334.58902439;336.54439024;338.4997561;340.45512195;342.4104878;344.36585366;346.32121951;348.27658537;350.23195122;352.18731707;354.14268293;356.09804878;358.05341463;360.00878049;361.96414634;363.9195122;365.87487805;367.8302439;369.78560976;371.74097561;373.69…	313.08;315.03536585;316.99073171;318.94609756;320.90146341;322.85682927;324.81219512;326.76756098;328.72292683;330.67829268;332.63365854;334.58902439;336.54439024;338.4997561;340.45512195;342.4104878;344.36585366;346.32121951;348.27658537;350.23195122;352.18731707;354.14268293;356.09804878;358.05341463;360.00878049;361.96414634;363.9195122;365.87487805;367.8302439;369.78560976;371.74097561;373.69…	2.7		14	1.1	3.78	8	4.8	3707	23					50
121	Drain	313.08;315.03536585;316.99073171;318.94609756;320.90146341;322.85682927;324.81219512;326.76756098;328.72292683;330.67829268;332.63365854;334.58902439;336.54439024;338.4997561;340.45512195;342.4104878;344.36585366;346.32121951;348.27658537;350.23195122;352.18731707;354.14268293;356.09804878;358.05341463;360.00878049;361.96414634;363.9195122;365.87487805;367.8302439;369.78560976;371.74097561;373.69…	313.08;315.03536585;316.99073171;318.94609756;320.90146341;322.85682927;324.81219512;326.76756098;328.72292683;330.67829268;332.63365854;334.58902439;336.54439024;338.4997561;340.45512195;342.4104878;344.36585366;346.32121951;348.27658537;350.23195122;352.18731707;354.14268293;356.09804878;358.05341463;360.00878049;361.96414634;363.9195122;365.87487805;367.8302439;369.78560976;371.74097561;373.69…	313.08;315.03536585;316.99073171;318.94609756;320.90146341;322.85682927;324.81219512;326.76756098;328.72292683;330.67829268;332.63365854;334.58902439;336.54439024;338.4997561;340.45512195;342.4104878;344.36585366;346.32121951;348.27658537;350.23195122;352.18731707;354.14268293;356.09804878;358.05341463;360.00878049;361.96414634;363.9195122;365.87487805;367.8302439;369.78560976;371.74097561;373.69…	1.8	0	0	3.4	2.88	90	4.1	462	10	0.001	0.002	0.008	0.01	77
121	Drain	313.08;315.03536585;316.99073171;318.94609756;320.90146341;322.85682927;324.81219512;326.76756098;328.72292683;330.67829268;332.63365854;334.58902439;336.54439024;338.4997561;340.45512195;342.4104878;344.36585366;346.32121951;348.27658537;350.23195122;352.18731707;354.14268293;356.09804878;358.05341463;360.00878049;361.96414634;363.9195122;365.87487805;367.8302439;369.78560976;371.74097561;373.69…	313.08;315.03536585;316.99073171;318.94609756;320.90146341;322.85682927;324.81219512;326.76756098;328.72292683;330.67829268;332.63365854;334.58902439;336.54439024;338.4997561;340.45512195;342.4104878;344.36585366;346.32121951;348.27658537;350.23195122;352.18731707;354.14268293;356.09804878;358.05341463;360.00878049;361.96414634;363.9195122;365.87487805;367.8302439;369.78560976;371.74097561;373.69…	313.08;315.03536585;316.99073171;318.94609756;320.90146341;322.85682927;324.81219512;326.76756098;328.72292683;330.67829268;332.63365854;334.58902439;336.54439024;338.4997561;340.45512195;342.4104878;344.36585366;346.32121951;348.27658537;350.23195122;352.18731707;354.14268293;356.09804878;358.05341463;360.00878049;361.96414634;363.9195122;365.87487805;367.8302439;369.78560976;371.74097561;373.69…	1.1	0.3	4771	6	2.15	9	3.7	2011	14558	0.037	1.215	17.059	18.274	276
251	Drain	313.08;315.03536585;316.99073171;318.94609756;320.90146341;322.85682927;324.81219512;326.76756098;328.72292683;330.67829268;332.63365854;334.58902439;336.54439024;338.4997561;340.45512195;342.4104878;344.36585366;346.32121951;348.27658537;350.23195122;352.18731707;354.14268293;356.09804878;358.05341463;360.00878049;361.96414634;363.9195122;365.87487805;367.8302439;369.78560976;371.74097561;373.69…	313.08;315.03536585;316.99073171;318.94609756;320.90146341;322.85682927;324.81219512;326.76756098;328.72292683;330.67829268;332.63365854;334.58902439;336.54439024;338.4997561;340.45512195;342.4104878;344.36585366;346.32121951;348.27658537;350.23195122;352.18731707;354.14268293;356.09804878;358.05341463;360.00878049;361.96414634;363.9195122;365.87487805;367.8302439;369.78560976;371.74097561;373.69…	313.08;315.03536585;316.99073171;318.94609756;320.90146341;322.85682927;324.81219512;326.76756098;328.72292683;330.67829268;332.63365854;334.58902439;336.54439024;338.4997561;340.45512195;342.4104878;344.36585366;346.32121951;348.27658537;350.23195122;352.18731707;354.14268293;356.09804878;358.05341463;360.00878049;361.96414634;363.9195122;365.87487805;367.8302439;369.78560976;371.74097561;373.69…	0	0	0	0.4	0	82	8	30	8	0.002	0.001	0.001	0.002	28
175	Drain	313.08;315.03536585;316.99073171;318.94609756;320.90146341;322.85682927;324.81219512;326.76756098;328.72292683;330.67829268;332.63365854;334.58902439;336.54439024;338.4997561;340.45512195;342.4104878;344.36585366;346.32121951;348.27658537;350.23195122;352.18731707;354.14268293;356.09804878;358.05341463;360.00878049;361.96414634;363.9195122;365.87487805;367.8302439;369.78560976;371.74097561;373.69…	313.08;315.03536585;316.99073171;318.94609756;320.90146341;322.85682927;324.81219512;326.76756098;328.72292683;330.67829268;332.63365854;334.58902439;336.54439024;338.4997561;340.45512195;342.4104878;344.36585366;346.32121951;348.27658537;350.23195122;352.18731707;354.14268293;356.09804878;358.05341463;360.00878049;361.96414634;363.9195122;365.87487805;367.8302439;369.78560976;371.74097561;373.69…	313.08;315.03536585;316.99073171;318.94609756;320.90146341;322.85682927;324.81219512;326.76756098;328.72292683;330.67829268;332.63365854;334.58902439;336.54439024;338.4997561;340.45512195;342.4104878;344.36585366;346.32121951;348.27658537;350.23195122;352.18731707;354.14268293;356.09804878;358.05341463;360.00878049;361.96414634;363.9195122;365.87487805;367.8302439;369.78560976;371.74097561;373.69…	2.1	0	14	0	3.31	22	5.2	801	20	0.001	0.016	0.008	0.024	50
115	Drain	313.08;315.03536585;316.99073171;318.94609756;320.90146341;322.85682927;324.81219512;326.76756098;328.72292683;330.67829268;332.63365854;334.58902439;336.54439024;338.4997561;340.45512195;342.4104878;344.36585366;346.32121951;348.27658537;350.23195122;352.18731707;354.14268293;356.09804878;358.05341463;360.00878049;361.96414634;363.9195122;365.87487805;367.8302439;369.78560976;371.74097561;373.69…	313.08;315.03536585;316.99073171;318.94609756;320.90146341;322.85682927;324.81219512;326.76756098;328.72292683;330.67829268;332.63365854;334.58902439;336.54439024;338.4997561;340.45512195;342.4104878;344.36585366;346.32121951;348.27658537;350.23195122;352.18731707;354.14268293;356.09804878;358.05341463;360.00878049;361.96414634;363.9195122;365.87487805;367.8302439;369.78560976;371.74097561;373.69…	313.08;315.03536585;316.99073171;318.94609756;320.90146341;322.85682927;324.81219512;326.76756098;328.72292683;330.67829268;332.63365854;334.58902439;336.54439024;338.4997561;340.45512195;342.4104878;344.36585366;346.32121951;348.27658537;350.23195122;352.18731707;354.14268293;356.09804878;358.05341463;360.00878049;361.96414634;363.9195122;365.87487805;367.8302439;369.78560976;371.74097561;373.69…	1.7	0.1	12	0.2	2.9	0	6.5	2926	16	0.002	0.063	0.073	0.136	57
206	Drain	313.08;315.03536585;316.99073171;318.94609756;320.90146341;322.85682927;324.81219512;326.76756098;328.72292683;330.67829268;332.63365854;334.58902439;336.54439024;338.4997561;340.45512195;342.4104878;344.36585366;346.32121951;348.27658537;350.23195122;352.18731707;354.14268293;356.09804878;358.05341463;360.00878049;361.96414634;363.9195122;365.87487805;367.8302439;369.78560976;371.74097561;373.69…	313.08;315.03536585;316.99073171;318.94609756;320.90146341;322.85682927;324.81219512;326.76756098;328.72292683;330.67829268;332.63365854;334.58902439;336.54439024;338.4997561;340.45512195;342.4104878;344.36585366;346.32121951;348.27658537;350.23195122;352.18731707;354.14268293;356.09804878;358.05341463;360.00878049;361.96414634;363.9195122;365.87487805;367.8302439;369.78560976;371.74097561;373.69…	313.08;315.03536585;316.99073171;318.94609756;320.90146341;322.85682927;324.81219512;326.76756098;328.72292683;330.67829268;332.63365854;334.58902439;336.54439024;338.4997561;340.45512195;342.4104878;344.36585366;346.32121951;348.27658537;350.23195122;352.18731707;354.14268293;356.09804878;358.05341463;360.00878049;361.96414634;363.9195122;365.87487805;367.8302439;369.78560976;371.74097561;373.69…	1.9	0.1	21	1.7	2.95	10	1.6	1751	45	0.004	0.015	0.023	0.038	46
209	Drain	313.08;315.03536585;316.99073171;318.94609756;320.90146341;322.85682927;324.81219512;326.76756098;328.72292683;330.67829268;332.63365854;334.58902439;336.54439024;338.4997561;340.45512195;342.4104878;344.36585366;346.32121951;348.27658537;350.23195122;352.18731707;354.14268293;356.09804878;358.05341463;360.00878049;361.96414634;363.9195122;365.87487805;367.8302439;369.78560976;371.74097561;373.69…	313.08;315.03536585;316.99073171;318.94609756;320.90146341;322.85682927;324.81219512;326.76756098;328.72292683;330.67829268;332.63365854;334.58902439;336.54439024;338.4997561;340.45512195;342.4104878;344.36585366;346.32121951;348.27658537;350.23195122;352.18731707;354.14268293;356.09804878;358.05341463;360.00878049;361.96414634;363.9195122;365.87487805;367.8302439;369.78560976;371.74097561;373.69…	313.08;315.03536585;316.99073171;318.94609756;320.90146341;322.85682927;324.81219512;326.76756098;328.72292683;330.67829268;332.63365854;334.58902439;336.54439024;338.4997561;340.45512195;342.4104878;344.36585366;346.32121951;348.27658537;350.23195122;352.18731707;354.14268293;356.09804878;358.05341463;360.00878049;361.96414634;363.9195122;365.87487805;367.8302439;369.78560976;371.74097561;373.69…	2.8	0.4	12	0.5	4.09	66	3	1501	32	0.021	0.024	0.014	0.038	51
170	Drain	313.08;315.03536585;316.99073171;318.94609756;320.90146341;322.85682927;324.81219512;326.76756098;328.72292683;330.67829268;332.63365854;334.58902439;336.54439024;338.4997561;340.45512195;342.4104878;344.36585366;346.32121951;348.27658537;350.23195122;352.18731707;354.14268293;356.09804878;358.05341463;360.00878049;361.96414634;363.9195122;365.87487805;367.8302439;369.78560976;371.74097561;373.69…	313.08;315.03536585;316.99073171;318.94609756;320.90146341;322.85682927;324.81219512;326.76756098;328.72292683;330.67829268;332.63365854;334.58902439;336.54439024;338.4997561;340.45512195;342.4104878;344.36585366;346.32121951;348.27658537;350.23195122;352.18731707;354.14268293;356.09804878;358.05341463;360.00878049;361.96414634;363.9195122;365.87487805;367.8302439;369.78560976;371.74097561;373.69…	313.08;315.03536585;316.99073171;318.94609756;320.90146341;322.85682927;324.81219512;326.76756098;328.72292683;330.67829268;332.63365854;334.58902439;336.54439024;338.4997561;340.45512195;342.4104878;344.36585366;346.32121951;348.27658537;350.23195122;352.18731707;354.14268293;356.09804878;358.05341463;360.00878049;361.96414634;363.9195122;365.87487805;367.8302439;369.78560976;371.74097561;373.69…	0	0	0	0	0	120	3.4	27	0	0	0	0	0	20
155	Drain	313.08;315.03536585;316.99073171;318.94609756;320.90146341;322.85682927;324.81219512;326.76756098;328.72292683;330.67829268;332.63365854;334.58902439;336.54439024;338.4997561;340.45512195;342.4104878;344.36585366;346.32121951;348.27658537;350.23195122;352.18731707;354.14268293;356.09804878;358.05341463;360.00878049;361.96414634;363.9195122;365.87487805;367.8302439;369.78560976;371.74097561;373.69…	313.08;315.03536585;316.99073171;318.94609756;320.90146341;322.85682927;324.81219512;326.76756098;328.72292683;330.67829268;332.63365854;334.58902439;336.54439024;338.4997561;340.45512195;342.4104878;344.36585366;346.32121951;348.27658537;350.23195122;352.18731707;354.14268293;356.09804878;358.05341463;360.00878049;361.96414634;363.9195122;365.87487805;367.8302439;369.78560976;371.74097561;373.69…	313.08;315.03536585;316.99073171;318.94609756;320.90146341;322.85682927;324.81219512;326.76756098;328.72292683;330.67829268;332.63365854;334.58902439;336.54439024;338.4997561;340.45512195;342.4104878;344.36585366;346.32121951;348.27658537;350.23195122;352.18731707;354.14268293;356.09804878;358.05341463;360.00878049;361.96414634;363.9195122;365.87487805;367.8302439;369.78560976;371.74097561;373.69…	2.6	0.4	17	0	3.56	13	4.1	2775	31	0.01	0.003	0.002	0.005	54
261	Drain	313.08;315.03536585;316.99073171;318.94609756;320.90146341;322.85682927;324.81219512;326.76756098;328.72292683;330.67829268;332.63365854;334.58902439;336.54439024;338.4997561;340.45512195;342.4104878;344.36585366;346.32121951;348.27658537;350.23195122;352.18731707;354.14268293;356.09804878;358.05341463;360.00878049;361.96414634;363.9195122;365.87487805;367.8302439;369.78560976;371.74097561;373.69…	313.08;315.03536585;316.99073171;318.94609756;320.90146341;322.85682927;324.81219512;326.76756098;328.72292683;330.67829268;332.63365854;334.58902439;336.54439024;338.4997561;340.45512195;342.4104878;344.36585366;346.32121951;348.27658537;350.23195122;352.18731707;354.14268293;356.09804878;358.05341463;360.00878049;361.96414634;363.9195122;365.87487805;367.8302439;369.78560976;371.74097561;373.69…	313.08;315.03536585;316.99073171;318.94609756;320.90146341;322.85682927;324.81219512;326.76756098;328.72292683;330.67829268;332.63365854;334.58902439;336.54439024;338.4997561;340.45512195;342.4104878;344.36585366;346.32121951;348.27658537;350.23195122;352.18731707;354.14268293;356.09804878;358.05341463;360.00878049;361.96414634;363.9195122;365.87487805;367.8302439;369.78560976;371.74097561;373.69…	0	0.1	0	3.6	0	21	1.2	29	18	0.011	0	0.005	0.005	20
261	Drain	313.08;315.03536585;316.99073171;318.94609756;320.90146341;322.85682927;324.81219512;326.76756098;328.72292683;330.67829268;332.63365854;334.58902439;336.54439024;338.4997561;340.45512195;342.4104878;344.36585366;346.32121951;348.27658537;350.23195122;352.18731707;354.14268293;356.09804878;358.05341463;360.00878049;361.96414634;363.9195122;365.87487805;367.8302439;369.78560976;371.74097561;373.69…	313.08;315.03536585;316.99073171;318.94609756;320.90146341;322.85682927;324.81219512;326.76756098;328.72292683;330.67829268;332.63365854;334.58902439;336.54439024;338.4997561;340.45512195;342.4104878;344.36585366;346.32121951;348.27658537;350.23195122;352.18731707;354.14268293;356.09804878;358.05341463;360.00878049;361.96414634;363.9195122;365.87487805;367.8302439;369.78560976;371.74097561;373.69…	313.08;315.03536585;316.99073171;318.94609756;320.90146341;322.85682927;324.81219512;326.76756098;328.72292683;330.67829268;332.63365854;334.58902439;336.54439024;338.4997561;340.45512195;342.4104878;344.36585366;346.32121951;348.27658537;350.23195122;352.18731707;354.14268293;356.09804878;358.05341463;360.00878049;361.96414634;363.9195122;365.87487805;367.8302439;369.78560976;371.74097561;373.69…	0	0.1	0	6.1	0	0	1.1	0	0	0.015	0.003	0.018	0.021	23
261	Drain	313.08;315.03536585;316.99073171;318.94609756;320.90146341;322.85682927;324.81219512;326.76756098;328.72292683;330.67829268;332.63365854;334.58902439;336.54439024;338.4997561;340.45512195;342.4104878;344.36585366;346.32121951;348.27658537;350.23195122;352.18731707;354.14268293;356.09804878;358.05341463;360.00878049;361.96414634;363.9195122;365.87487805;367.8302439;369.78560976;371.74097561;373.69…	313.08;315.03536585;316.99073171;318.94609756;320.90146341;322.85682927;324.81219512;326.76756098;328.72292683;330.67829268;332.63365854;334.58902439;336.54439024;338.4997561;340.45512195;342.4104878;344.36585366;346.32121951;348.27658537;350.23195122;352.18731707;354.14268293;356.09804878;358.05341463;360.00878049;361.96414634;363.9195122;365.87487805;367.8302439;369.78560976;371.74097561;373.69…	313.08;315.03536585;316.99073171;318.94609756;320.90146341;322.85682927;324.81219512;326.76756098;328.72292683;330.67829268;332.63365854;334.58902439;336.54439024;338.4997561;340.45512195;342.4104878;344.36585366;346.32121951;348.27658537;350.23195122;352.18731707;354.14268293;356.09804878;358.05341463;360.00878049;361.96414634;363.9195122;365.87487805;367.8302439;369.78560976;371.74097561;373.69…	0	0	0	0.3	0	22	0.6	552	11	0.001	0.26	0.588	0.848	12
228	Drain	313.08;315.03536585;316.99073171;318.94609756;320.90146341;322.85682927;324.81219512;326.76756098;328.72292683;330.67829268;332.63365854;334.58902439;336.54439024;338.4997561;340.45512195;342.4104878;344.36585366;346.32121951;348.27658537;350.23195122;352.18731707;354.14268293;356.09804878;358.05341463;360.00878049;361.96414634;363.9195122;365.87487805;367.8302439;369.78560976;371.74097561;373.69…	313.08;315.03536585;316.99073171;318.94609756;320.90146341;322.85682927;324.81219512;326.76756098;328.72292683;330.67829268;332.63365854;334.58902439;336.54439024;338.4997561;340.45512195;342.4104878;344.36585366;346.32121951;348.27658537;350.23195122;352.18731707;354.14268293;356.09804878;358.05341463;360.00878049;361.96414634;363.9195122;365.87487805;367.8302439;369.78560976;371.74097561;373.69…	313.08;315.03536585;316.99073171;318.94609756;320.90146341;322.85682927;324.81219512;326.76756098;328.72292683;330.67829268;332.63365854;334.58902439;336.54439024;338.4997561;340.45512195;342.4104878;344.36585366;346.32121951;348.27658537;350.23195122;352.18731707;354.14268293;356.09804878;358.05341463;360.00878049;361.96414634;363.9195122;365.87487805;367.8302439;369.78560976;371.74097561;373.69…	0	0	0	0	0	57	3.2	47	0	0.002	0.038	0.013	0.051	12
110	Drain	313.08;315.03536585;316.99073171;318.94609756;320.90146341;322.85682927;324.81219512;326.76756098;328.72292683;330.67829268;332.63365854;334.58902439;336.54439024;338.4997561;340.45512195;342.4104878;344.36585366;346.32121951;348.27658537;350.23195122;352.18731707;354.14268293;356.09804878;358.05341463;360.00878049;361.96414634;363.9195122;365.87487805;367.8302439;369.78560976;371.74097561;373.69…	313.08;315.03536585;316.99073171;318.94609756;320.90146341;322.85682927;324.81219512;326.76756098;328.72292683;330.67829268;332.63365854;334.58902439;336.54439024;338.4997561;340.45512195;342.4104878;344.36585366;346.32121951;348.27658537;350.23195122;352.18731707;354.14268293;356.09804878;358.05341463;360.00878049;361.96414634;363.9195122;365.87487805;367.8302439;369.78560976;371.74097561;373.69…	313.08;315.03536585;316.99073171;318.94609756;320.90146341;322.85682927;324.81219512;326.76756098;328.72292683;330.67829268;332.63365854;334.58902439;336.54439024;338.4997561;340.45512195;342.4104878;344.36585366;346.32121951;348.27658537;350.23195122;352.18731707;354.14268293;356.09804878;358.05341463;360.00878049;361.96414634;363.9195122;365.87487805;367.8302439;369.78560976;371.74097561;373.69…	1.9	0	79	0	3.03	0	1.9	1028	299	0.002	0.076	0.114	0.19	33
228	Drain	313.08;315.03536585;316.99073171;318.94609756;320.90146341;322.85682927;324.81219512;326.76756098;328.72292683;330.67829268;332.63365854;334.58902439;336.54439024;338.4997561;340.45512195;342.4104878;344.36585366;346.32121951;348.27658537;350.23195122;352.18731707;354.14268293;356.09804878;358.05341463;360.00878049;361.96414634;363.9195122;365.87487805;367.8302439;369.78560976;371.74097561;373.69…	313.08;315.03536585;316.99073171;318.94609756;320.90146341;322.85682927;324.81219512;326.76756098;328.72292683;330.67829268;332.63365854;334.58902439;336.54439024;338.4997561;340.45512195;342.4104878;344.36585366;346.32121951;348.27658537;350.23195122;352.18731707;354.14268293;356.09804878;358.05341463;360.00878049;361.96414634;363.9195122;365.87487805;367.8302439;369.78560976;371.74097561;373.69…	313.08;315.03536585;316.99073171;318.94609756;320.90146341;322.85682927;324.81219512;326.76756098;328.72292683;330.67829268;332.63365854;334.58902439;336.54439024;338.4997561;340.45512195;342.4104878;344.36585366;346.32121951;348.27658537;350.23195122;352.18731707;354.14268293;356.09804878;358.05341463;360.00878049;361.96414634;363.9195122;365.87487805;367.8302439;369.78560976;371.74097561;373.69…	0	0	0	0.2	0	126	5.5	32	8	0	0.02	0.016	0.036	22
219	Drain	313.08;315.03536585;316.99073171;318.94609756;320.90146341;322.85682927;324.81219512;326.76756098;328.72292683;330.67829268;332.63365854;334.58902439;336.54439024;338.4997561;340.45512195;342.4104878;344.36585366;346.32121951;348.27658537;350.23195122;352.18731707;354.14268293;356.09804878;358.05341463;360.00878049;361.96414634;363.9195122;365.87487805;367.8302439;369.78560976;371.74097561;373.69…	313.08;315.03536585;316.99073171;318.94609756;320.90146341;322.85682927;324.81219512;326.76756098;328.72292683;330.67829268;332.63365854;334.58902439;336.54439024;338.4997561;340.45512195;342.4104878;344.36585366;346.32121951;348.27658537;350.23195122;352.18731707;354.14268293;356.09804878;358.05341463;360.00878049;361.96414634;363.9195122;365.87487805;367.8302439;369.78560976;371.74097561;373.69…	313.08;315.03536585;316.99073171;318.94609756;320.90146341;322.85682927;324.81219512;326.76756098;328.72292683;330.67829268;332.63365854;334.58902439;336.54439024;338.4997561;340.45512195;342.4104878;344.36585366;346.32121951;348.27658537;350.23195122;352.18731707;354.14268293;356.09804878;358.05341463;360.00878049;361.96414634;363.9195122;365.87487805;367.8302439;369.78560976;371.74097561;373.69…	1	0.4	8	0	0	62	2.4	400	23	0.01	0.001	0.001	0.002	30
153	Drain	313.08;315.03536585;316.99073171;318.94609756;320.90146341;322.85682927;324.81219512;326.76756098;328.72292683;330.67829268;332.63365854;334.58902439;336.54439024;338.4997561;340.45512195;342.4104878;344.36585366;346.32121951;348.27658537;350.23195122;352.18731707;354.14268293;356.09804878;358.05341463;360.00878049;361.96414634;363.9195122;365.87487805;367.8302439;369.78560976;371.74097561;373.69…	313.08;315.03536585;316.99073171;318.94609756;320.90146341;322.85682927;324.81219512;326.76756098;328.72292683;330.67829268;332.63365854;334.58902439;336.54439024;338.4997561;340.45512195;342.4104878;344.36585366;346.32121951;348.27658537;350.23195122;352.18731707;354.14268293;356.09804878;358.05341463;360.00878049;361.96414634;363.9195122;365.87487805;367.8302439;369.78560976;371.74097561;373.69…	313.08;315.03536585;316.99073171;318.94609756;320.90146341;322.85682927;324.81219512;326.76756098;328.72292683;330.67829268;332.63365854;334.58902439;336.54439024;338.4997561;340.45512195;342.4104878;344.36585366;346.32121951;348.27658537;350.23195122;352.18731707;354.14268293;356.09804878;358.05341463;360.00878049;361.96414634;363.9195122;365.87487805;367.8302439;369.78560976;371.74097561;373.69…	0	0.1	0	26.4	0	0	0.5	0	0	0.008	0.004	0.005	0.009	39
146	Drain	313.08;315.03536585;316.99073171;318.94609756;320.90146341;322.85682927;324.81219512;326.76756098;328.72292683;330.67829268;332.63365854;334.58902439;336.54439024;338.4997561;340.45512195;342.4104878;344.36585366;346.32121951;348.27658537;350.23195122;352.18731707;354.14268293;356.09804878;358.05341463;360.00878049;361.96414634;363.9195122;365.87487805;367.8302439;369.78560976;371.74097561;373.69…	313.08;315.03536585;316.99073171;318.94609756;320.90146341;322.85682927;324.81219512;326.76756098;328.72292683;330.67829268;332.63365854;334.58902439;336.54439024;338.4997561;340.45512195;342.4104878;344.36585366;346.32121951;348.27658537;350.23195122;352.18731707;354.14268293;356.09804878;358.05341463;360.00878049;361.96414634;363.9195122;365.87487805;367.8302439;369.78560976;371.74097561;373.69…	313.08;315.03536585;316.99073171;318.94609756;320.90146341;322.85682927;324.81219512;326.76756098;328.72292683;330.67829268;332.63365854;334.58902439;336.54439024;338.4997561;340.45512195;342.4104878;344.36585366;346.32121951;348.27658537;350.23195122;352.18731707;354.14268293;356.09804878;358.05341463;360.00878049;361.96414634;363.9195122;365.87487805;367.8302439;369.78560976;371.74097561;373.69…	2.5		0	1.3	4.04	27	1.3	3034	19					71
113	Drain	313.08;315.03536585;316.99073171;318.94609756;320.90146341;322.85682927;324.81219512;326.76756098;328.72292683;330.67829268;332.63365854;334.58902439;336.54439024;338.4997561;340.45512195;342.4104878;344.36585366;346.32121951;348.27658537;350.23195122;352.18731707;354.14268293;356.09804878;358.05341463;360.00878049;361.96414634;363.9195122;365.87487805;367.8302439;369.78560976;371.74097561;373.69…	313.08;315.03536585;316.99073171;318.94609756;320.90146341;322.85682927;324.81219512;326.76756098;328.72292683;330.67829268;332.63365854;334.58902439;336.54439024;338.4997561;340.45512195;342.4104878;344.36585366;346.32121951;348.27658537;350.23195122;352.18731707;354.14268293;356.09804878;358.05341463;360.00878049;361.96414634;363.9195122;365.87487805;367.8302439;369.78560976;371.74097561;373.69…	313.08;315.03536585;316.99073171;318.94609756;320.90146341;322.85682927;324.81219512;326.76756098;328.72292683;330.67829268;332.63365854;334.58902439;336.54439024;338.4997561;340.45512195;342.4104878;344.36585366;346.32121951;348.27658537;350.23195122;352.18731707;354.14268293;356.09804878;358.05341463;360.00878049;361.96414634;363.9195122;365.87487805;367.8302439;369.78560976;371.74097561;373.69…	1.4	0	96	0.3	2.37	125	5	167	41	0	0.008	0.005	0.013	30
180	Drain	313.08;315.03536585;316.99073171;318.94609756;320.90146341;322.85682927;324.81219512;326.76756098;328.72292683;330.67829268;332.63365854;334.58902439;336.54439024;338.4997561;340.45512195;342.4104878;344.36585366;346.32121951;348.27658537;350.23195122;352.18731707;354.14268293;356.09804878;358.05341463;360.00878049;361.96414634;363.9195122;365.87487805;367.8302439;369.78560976;371.74097561;373.69…	313.08;315.03536585;316.99073171;318.94609756;320.90146341;322.85682927;324.81219512;326.76756098;328.72292683;330.67829268;332.63365854;334.58902439;336.54439024;338.4997561;340.45512195;342.4104878;344.36585366;346.32121951;348.27658537;350.23195122;352.18731707;354.14268293;356.09804878;358.05341463;360.00878049;361.96414634;363.9195122;365.87487805;367.8302439;369.78560976;371.74097561;373.69…	313.08;315.03536585;316.99073171;318.94609756;320.90146341;322.85682927;324.81219512;326.76756098;328.72292683;330.67829268;332.63365854;334.58902439;336.54439024;338.4997561;340.45512195;342.4104878;344.36585366;346.32121951;348.27658537;350.23195122;352.18731707;354.14268293;356.09804878;358.05341463;360.00878049;361.96414634;363.9195122;365.87487805;367.8302439;369.78560976;371.74097561;373.69…	0	0	0	0	0	50	3.2	212	0	0.002	0.038	0.064	0.102	46
261	Drain	313.08;315.03536585;316.99073171;318.94609756;320.90146341;322.85682927;324.81219512;326.76756098;328.72292683;330.67829268;332.63365854;334.58902439;336.54439024;338.4997561;340.45512195;342.4104878;344.36585366;346.32121951;348.27658537;350.23195122;352.18731707;354.14268293;356.09804878;358.05341463;360.00878049;361.96414634;363.9195122;365.87487805;367.8302439;369.78560976;371.74097561;373.69…	313.08;315.03536585;316.99073171;318.94609756;320.90146341;322.85682927;324.81219512;326.76756098;328.72292683;330.67829268;332.63365854;334.58902439;336.54439024;338.4997561;340.45512195;342.4104878;344.36585366;346.32121951;348.27658537;350.23195122;352.18731707;354.14268293;356.09804878;358.05341463;360.00878049;361.96414634;363.9195122;365.87487805;367.8302439;369.78560976;371.74097561;373.69…	313.08;315.03536585;316.99073171;318.94609756;320.90146341;322.85682927;324.81219512;326.76756098;328.72292683;330.67829268;332.63365854;334.58902439;336.54439024;338.4997561;340.45512195;342.4104878;344.36585366;346.32121951;348.27658537;350.23195122;352.18731707;354.14268293;356.09804878;358.05341463;360.00878049;361.96414634;363.9195122;365.87487805;367.8302439;369.78560976;371.74097561;373.69…	1.1	0.1	8	19.1	2.11	63	2	106	36	0.008	0	0.006	0.006	56
261	Drain	313.08;315.03536585;316.99073171;318.94609756;320.90146341;322.85682927;324.81219512;326.76756098;328.72292683;330.67829268;332.63365854;334.58902439;336.54439024;338.4997561;340.45512195;342.4104878;344.36585366;346.32121951;348.27658537;350.23195122;352.18731707;354.14268293;356.09804878;358.05341463;360.00878049;361.96414634;363.9195122;365.87487805;367.8302439;369.78560976;371.74097561;373.69…	313.08;315.03536585;316.99073171;318.94609756;320.90146341;322.85682927;324.81219512;326.76756098;328.72292683;330.67829268;332.63365854;334.58902439;336.54439024;338.4997561;340.45512195;342.4104878;344.36585366;346.32121951;348.27658537;350.23195122;352.18731707;354.14268293;356.09804878;358.05341463;360.00878049;361.96414634;363.9195122;365.87487805;367.8302439;369.78560976;371.74097561;373.69…	313.08;315.03536585;316.99073171;318.94609756;320.90146341;322.85682927;324.81219512;326.76756098;328.72292683;330.67829268;332.63365854;334.58902439;336.54439024;338.4997561;340.45512195;342.4104878;344.36585366;346.32121951;348.27658537;350.23195122;352.18731707;354.14268293;356.09804878;358.05341463;360.00878049;361.96414634;363.9195122;365.87487805;367.8302439;369.78560976;371.74097561;373.69…	0	0.3	0	23.3	0	0	1	14	14	0.018	0.001	0.011	0.012	43
228	Drain	313.08;315.03536585;316.99073171;318.94609756;320.90146341;322.85682927;324.81219512;326.76756098;328.72292683;330.67829268;332.63365854;334.58902439;336.54439024;338.4997561;340.45512195;342.4104878;344.36585366;346.32121951;348.27658537;350.23195122;352.18731707;354.14268293;356.09804878;358.05341463;360.00878049;361.96414634;363.9195122;365.87487805;367.8302439;369.78560976;371.74097561;373.69…	313.08;315.03536585;316.99073171;318.94609756;320.90146341;322.85682927;324.81219512;326.76756098;328.72292683;330.67829268;332.63365854;334.58902439;336.54439024;338.4997561;340.45512195;342.4104878;344.36585366;346.32121951;348.27658537;350.23195122;352.18731707;354.14268293;356.09804878;358.05341463;360.00878049;361.96414634;363.9195122;365.87487805;367.8302439;369.78560976;371.74097561;373.69…	313.08;315.03536585;316.99073171;318.94609756;320.90146341;322.85682927;324.81219512;326.76756098;328.72292683;330.67829268;332.63365854;334.58902439;336.54439024;338.4997561;340.45512195;342.4104878;344.36585366;346.32121951;348.27658537;350.23195122;352.18731707;354.14268293;356.09804878;358.05341463;360.00878049;361.96414634;363.9195122;365.87487805;367.8302439;369.78560976;371.74097561;373.69…	1.9	0.2	0	1.1	2.65	125	6	556	19	0	0.035	0.085	0.12	46
169	Drain	313.08;315.03536585;316.99073171;318.94609756;320.90146341;322.85682927;324.81219512;326.76756098;328.72292683;330.67829268;332.63365854;334.58902439;336.54439024;338.4997561;340.45512195;342.4104878;344.36585366;346.32121951;348.27658537;350.23195122;352.18731707;354.14268293;356.09804878;358.05341463;360.00878049;361.96414634;363.9195122;365.87487805;367.8302439;369.78560976;371.74097561;373.69…	313.08;315.03536585;316.99073171;318.94609756;320.90146341;322.85682927;324.81219512;326.76756098;328.72292683;330.67829268;332.63365854;334.58902439;336.54439024;338.4997561;340.45512195;342.4104878;344.36585366;346.32121951;348.27658537;350.23195122;352.18731707;354.14268293;356.09804878;358.05341463;360.00878049;361.96414634;363.9195122;365.87487805;367.8302439;369.78560976;371.74097561;373.69…	313.08;315.03536585;316.99073171;318.94609756;320.90146341;322.85682927;324.81219512;326.76756098;328.72292683;330.67829268;332.63365854;334.58902439;336.54439024;338.4997561;340.45512195;342.4104878;344.36585366;346.32121951;348.27658537;350.23195122;352.18731707;354.14268293;356.09804878;358.05341463;360.00878049;361.96414634;363.9195122;365.87487805;367.8302439;369.78560976;371.74097561;373.69…	0	0	8	0.2	0	65	3	132	14	0.001	0	0.001	0.001	32
201	Drain	313.08;315.03536585;316.99073171;318.94609756;320.90146341;322.85682927;324.81219512;326.76756098;328.72292683;330.67829268;332.63365854;334.58902439;336.54439024;338.4997561;340.45512195;342.4104878;344.36585366;346.32121951;348.27658537;350.23195122;352.18731707;354.14268293;356.09804878;358.05341463;360.00878049;361.96414634;363.9195122;365.87487805;367.8302439;369.78560976;371.74097561;373.69…	313.08;315.03536585;316.99073171;318.94609756;320.90146341;322.85682927;324.81219512;326.76756098;328.72292683;330.67829268;332.63365854;334.58902439;336.54439024;338.4997561;340.45512195;342.4104878;344.36585366;346.32121951;348.27658537;350.23195122;352.18731707;354.14268293;356.09804878;358.05341463;360.00878049;361.96414634;363.9195122;365.87487805;367.8302439;369.78560976;371.74097561;373.69…	313.08;315.03536585;316.99073171;318.94609756;320.90146341;322.85682927;324.81219512;326.76756098;328.72292683;330.67829268;332.63365854;334.58902439;336.54439024;338.4997561;340.45512195;342.4104878;344.36585366;346.32121951;348.27658537;350.23195122;352.18731707;354.14268293;356.09804878;358.05341463;360.00878049;361.96414634;363.9195122;365.87487805;367.8302439;369.78560976;371.74097561;373.69…	2.8	0.4	13	0.6	4.35	0	5.4	3319	25	0.025	0.534	10.043	10.577	58
110	Drain	313.08;315.03536585;316.99073171;318.94609756;320.90146341;322.85682927;324.81219512;326.76756098;328.72292683;330.67829268;332.63365854;334.58902439;336.54439024;338.4997561;340.45512195;342.4104878;344.36585366;346.32121951;348.27658537;350.23195122;352.18731707;354.14268293;356.09804878;358.05341463;360.00878049;361.96414634;363.9195122;365.87487805;367.8302439;369.78560976;371.74097561;373.69…	313.08;315.03536585;316.99073171;318.94609756;320.90146341;322.85682927;324.81219512;326.76756098;328.72292683;330.67829268;332.63365854;334.58902439;336.54439024;338.4997561;340.45512195;342.4104878;344.36585366;346.32121951;348.27658537;350.23195122;352.18731707;354.14268293;356.09804878;358.05341463;360.00878049;361.96414634;363.9195122;365.87487805;367.8302439;369.78560976;371.74097561;373.69…	313.08;315.03536585;316.99073171;318.94609756;320.90146341;322.85682927;324.81219512;326.76756098;328.72292683;330.67829268;332.63365854;334.58902439;336.54439024;338.4997561;340.45512195;342.4104878;344.36585366;346.32121951;348.27658537;350.23195122;352.18731707;354.14268293;356.09804878;358.05341463;360.00878049;361.96414634;363.9195122;365.87487805;367.8302439;369.78560976;371.74097561;373.69…	2.1	0	64	1.1	3.33	69	1.7	996	228	0.002	0.012	0.1	0.112	37
131	Drain	313.08;315.03536585;316.99073171;318.94609756;320.90146341;322.85682927;324.81219512;326.76756098;328.72292683;330.67829268;332.63365854;334.58902439;336.54439024;338.4997561;340.45512195;342.4104878;344.36585366;346.32121951;348.27658537;350.23195122;352.18731707;354.14268293;356.09804878;358.05341463;360.00878049;361.96414634;363.9195122;365.87487805;367.8302439;369.78560976;371.74097561;373.69…	313.08;315.03536585;316.99073171;318.94609756;320.90146341;322.85682927;324.81219512;326.76756098;328.72292683;330.67829268;332.63365854;334.58902439;336.54439024;338.4997561;340.45512195;342.4104878;344.36585366;346.32121951;348.27658537;350.23195122;352.18731707;354.14268293;356.09804878;358.05341463;360.00878049;361.96414634;363.9195122;365.87487805;367.8302439;369.78560976;371.74097561;373.69…	313.08;315.03536585;316.99073171;318.94609756;320.90146341;322.85682927;324.81219512;326.76756098;328.72292683;330.67829268;332.63365854;334.58902439;336.54439024;338.4997561;340.45512195;342.4104878;344.36585366;346.32121951;348.27658537;350.23195122;352.18731707;354.14268293;356.09804878;358.05341463;360.00878049;361.96414634;363.9195122;365.87487805;367.8302439;369.78560976;371.74097561;373.69…	2.3	0.6	12	0.3	3.22	57	6.1	2081	39	0.454	0.221	2.402	2.623	49
110	Drain	313.08;315.03536585;316.99073171;318.94609756;320.90146341;322.85682927;324.81219512;326.76756098;328.72292683;330.67829268;332.63365854;334.58902439;336.54439024;338.4997561;340.45512195;342.4104878;344.36585366;346.32121951;348.27658537;350.23195122;352.18731707;354.14268293;356.09804878;358.05341463;360.00878049;361.96414634;363.9195122;365.87487805;367.8302439;369.78560976;371.74097561;373.69…	313.08;315.03536585;316.99073171;318.94609756;320.90146341;322.85682927;324.81219512;326.76756098;328.72292683;330.67829268;332.63365854;334.58902439;336.54439024;338.4997561;340.45512195;342.4104878;344.36585366;346.32121951;348.27658537;350.23195122;352.18731707;354.14268293;356.09804878;358.05341463;360.00878049;361.96414634;363.9195122;365.87487805;367.8302439;369.78560976;371.74097561;373.69…	313.08;315.03536585;316.99073171;318.94609756;320.90146341;322.85682927;324.81219512;326.76756098;328.72292683;330.67829268;332.63365854;334.58902439;336.54439024;338.4997561;340.45512195;342.4104878;344.36585366;346.32121951;348.27658537;350.23195122;352.18731707;354.14268293;356.09804878;358.05341463;360.00878049;361.96414634;363.9195122;365.87487805;367.8302439;369.78560976;371.74097561;373.69…	2.1	0	52	0.7	3.37	32	1.5	1135	186	0.001	0.01	0.11	0.12	30
156	Drain	313.08;315.03536585;316.99073171;318.94609756;320.90146341;322.85682927;324.81219512;326.76756098;328.72292683;330.67829268;332.63365854;334.58902439;336.54439024;338.4997561;340.45512195;342.4104878;344.36585366;346.32121951;348.27658537;350.23195122;352.18731707;354.14268293;356.09804878;358.05341463;360.00878049;361.96414634;363.9195122;365.87487805;367.8302439;369.78560976;371.74097561;373.69…	313.08;315.03536585;316.99073171;318.94609756;320.90146341;322.85682927;324.81219512;326.76756098;328.72292683;330.67829268;332.63365854;334.58902439;336.54439024;338.4997561;340.45512195;342.4104878;344.36585366;346.32121951;348.27658537;350.23195122;352.18731707;354.14268293;356.09804878;358.05341463;360.00878049;361.96414634;363.9195122;365.87487805;367.8302439;369.78560976;371.74097561;373.69…	313.08;315.03536585;316.99073171;318.94609756;320.90146341;322.85682927;324.81219512;326.76756098;328.72292683;330.67829268;332.63365854;334.58902439;336.54439024;338.4997561;340.45512195;342.4104878;344.36585366;346.32121951;348.27658537;350.23195122;352.18731707;354.14268293;356.09804878;358.05341463;360.00878049;361.96414634;363.9195122;365.87487805;367.8302439;369.78560976;371.74097561;373.69…	2	0.1	18	0.5	2.87	65	7.1	408	22	0.038	0.03	0.039	0.069	51
156	Drain	313.08;315.03536585;316.99073171;318.94609756;320.90146341;322.85682927;324.81219512;326.76756098;328.72292683;330.67829268;332.63365854;334.58902439;336.54439024;338.4997561;340.45512195;342.4104878;344.36585366;346.32121951;348.27658537;350.23195122;352.18731707;354.14268293;356.09804878;358.05341463;360.00878049;361.96414634;363.9195122;365.87487805;367.8302439;369.78560976;371.74097561;373.69…	313.08;315.03536585;316.99073171;318.94609756;320.90146341;322.85682927;324.81219512;326.76756098;328.72292683;330.67829268;332.63365854;334.58902439;336.54439024;338.4997561;340.45512195;342.4104878;344.36585366;346.32121951;348.27658537;350.23195122;352.18731707;354.14268293;356.09804878;358.05341463;360.00878049;361.96414634;363.9195122;365.87487805;367.8302439;369.78560976;371.74097561;373.69…	313.08;315.03536585;316.99073171;318.94609756;320.90146341;322.85682927;324.81219512;326.76756098;328.72292683;330.67829268;332.63365854;334.58902439;336.54439024;338.4997561;340.45512195;342.4104878;344.36585366;346.32121951;348.27658537;350.23195122;352.18731707;354.14268293;356.09804878;358.05341463;360.00878049;361.96414634;363.9195122;365.87487805;367.8302439;369.78560976;371.74097561;373.69…	3	0.5	10	0.7	4.38	94	7.1	1884	30	0.057	0.023	0.707	0.73	36
126	Drain	313.08;315.03536585;316.99073171;318.94609756;320.90146341;322.85682927;324.81219512;326.76756098;328.72292683;330.67829268;332.63365854;334.58902439;336.54439024;338.4997561;340.45512195;342.4104878;344.36585366;346.32121951;348.27658537;350.23195122;352.18731707;354.14268293;356.09804878;358.05341463;360.00878049;361.96414634;363.9195122;365.87487805;367.8302439;369.78560976;371.74097561;373.69…	313.08;315.03536585;316.99073171;318.94609756;320.90146341;322.85682927;324.81219512;326.76756098;328.72292683;330.67829268;332.63365854;334.58902439;336.54439024;338.4997561;340.45512195;342.4104878;344.36585366;346.32121951;348.27658537;350.23195122;352.18731707;354.14268293;356.09804878;358.05341463;360.00878049;361.96414634;363.9195122;365.87487805;367.8302439;369.78560976;371.74097561;373.69…	313.08;315.03536585;316.99073171;318.94609756;320.90146341;322.85682927;324.81219512;326.76756098;328.72292683;330.67829268;332.63365854;334.58902439;336.54439024;338.4997561;340.45512195;342.4104878;344.36585366;346.32121951;348.27658537;350.23195122;352.18731707;354.14268293;356.09804878;358.05341463;360.00878049;361.96414634;363.9195122;365.87487805;367.8302439;369.78560976;371.74097561;373.69…	0	0	0	0	0	78	8.3	64	11	0.003	0.003	0.012	0.015	11
261	Drain	313.08;315.03536585;316.99073171;318.94609756;320.90146341;322.85682927;324.81219512;326.76756098;328.72292683;330.67829268;332.63365854;334.58902439;336.54439024;338.4997561;340.45512195;342.4104878;344.36585366;346.32121951;348.27658537;350.23195122;352.18731707;354.14268293;356.09804878;358.05341463;360.00878049;361.96414634;363.9195122;365.87487805;367.8302439;369.78560976;371.74097561;373.69…	313.08;315.03536585;316.99073171;318.94609756;320.90146341;322.85682927;324.81219512;326.76756098;328.72292683;330.67829268;332.63365854;334.58902439;336.54439024;338.4997561;340.45512195;342.4104878;344.36585366;346.32121951;348.27658537;350.23195122;352.18731707;354.14268293;356.09804878;358.05341463;360.00878049;361.96414634;363.9195122;365.87487805;367.8302439;369.78560976;371.74097561;373.69…	313.08;315.03536585;316.99073171;318.94609756;320.90146341;322.85682927;324.81219512;326.76756098;328.72292683;330.67829268;332.63365854;334.58902439;336.54439024;338.4997561;340.45512195;342.4104878;344.36585366;346.32121951;348.27658537;350.23195122;352.18731707;354.14268293;356.09804878;358.05341463;360.00878049;361.96414634;363.9195122;365.87487805;367.8302439;369.78560976;371.74097561;373.69…	0	0.3	0	14.4	0	0	0.9	0	0	0.004	0	0.002	0.002	33
228	Drain	313.08;315.03536585;316.99073171;318.94609756;320.90146341;322.85682927;324.81219512;326.76756098;328.72292683;330.67829268;332.63365854;334.58902439;336.54439024;338.4997561;340.45512195;342.4104878;344.36585366;346.32121951;348.27658537;350.23195122;352.18731707;354.14268293;356.09804878;358.05341463;360.00878049;361.96414634;363.9195122;365.87487805;367.8302439;369.78560976;371.74097561;373.69…	313.08;315.03536585;316.99073171;318.94609756;320.90146341;322.85682927;324.81219512;326.76756098;328.72292683;330.67829268;332.63365854;334.58902439;336.54439024;338.4997561;340.45512195;342.4104878;344.36585366;346.32121951;348.27658537;350.23195122;352.18731707;354.14268293;356.09804878;358.05341463;360.00878049;361.96414634;363.9195122;365.87487805;367.8302439;369.78560976;371.74097561;373.69…	313.08;315.03536585;316.99073171;318.94609756;320.90146341;322.85682927;324.81219512;326.76756098;328.72292683;330.67829268;332.63365854;334.58902439;336.54439024;338.4997561;340.45512195;342.4104878;344.36585366;346.32121951;348.27658537;350.23195122;352.18731707;354.14268293;356.09804878;358.05341463;360.00878049;361.96414634;363.9195122;365.87487805;367.8302439;369.78560976;371.74097561;373.69…	1.2	0.1	0	0.3	0	159	5.8	317	12	0.041	0.02	0.134	0.154	45
169	Drain	313.08;315.03536585;316.99073171;318.94609756;320.90146341;322.85682927;324.81219512;326.76756098;328.72292683;330.67829268;332.63365854;334.58902439;336.54439024;338.4997561;340.45512195;342.4104878;344.36585366;346.32121951;348.27658537;350.23195122;352.18731707;354.14268293;356.09804878;358.05341463;360.00878049;361.96414634;363.9195122;365.87487805;367.8302439;369.78560976;371.74097561;373.69…	313.08;315.03536585;316.99073171;318.94609756;320.90146341;322.85682927;324.81219512;326.76756098;328.72292683;330.67829268;332.63365854;334.58902439;336.54439024;338.4997561;340.45512195;342.4104878;344.36585366;346.32121951;348.27658537;350.23195122;352.18731707;354.14268293;356.09804878;358.05341463;360.00878049;361.96414634;363.9195122;365.87487805;367.8302439;369.78560976;371.74097561;373.69…	313.08;315.03536585;316.99073171;318.94609756;320.90146341;322.85682927;324.81219512;326.76756098;328.72292683;330.67829268;332.63365854;334.58902439;336.54439024;338.4997561;340.45512195;342.4104878;344.36585366;346.32121951;348.27658537;350.23195122;352.18731707;354.14268293;356.09804878;358.05341463;360.00878049;361.96414634;363.9195122;365.87487805;367.8302439;369.78560976;371.74097561;373.69…	1.6	0.1	10	0.5	2.33	109	4.3	271	19	0.004	0.003	0.008	0.011	41
201	Drain	313.08;315.03536585;316.99073171;318.94609756;320.90146341;322.85682927;324.81219512;326.76756098;328.72292683;330.67829268;332.63365854;334.58902439;336.54439024;338.4997561;340.45512195;342.4104878;344.36585366;346.32121951;348.27658537;350.23195122;352.18731707;354.14268293;356.09804878;358.05341463;360.00878049;361.96414634;363.9195122;365.87487805;367.8302439;369.78560976;371.74097561;373.69…	313.08;315.03536585;316.99073171;318.94609756;320.90146341;322.85682927;324.81219512;326.76756098;328.72292683;330.67829268;332.63365854;334.58902439;336.54439024;338.4997561;340.45512195;342.4104878;344.36585366;346.32121951;348.27658537;350.23195122;352.18731707;354.14268293;356.09804878;358.05341463;360.00878049;361.96414634;363.9195122;365.87487805;367.8302439;369.78560976;371.74097561;373.69…	313.08;315.03536585;316.99073171;318.94609756;320.90146341;322.85682927;324.81219512;326.76756098;328.72292683;330.67829268;332.63365854;334.58902439;336.54439024;338.4997561;340.45512195;342.4104878;344.36585366;346.32121951;348.27658537;350.23195122;352.18731707;354.14268293;356.09804878;358.05341463;360.00878049;361.96414634;363.9195122;365.87487805;367.8302439;369.78560976;371.74097561;373.69…	1.6	0.7	0	0.3	2.36	5	3.2	2163	16	0.012	0.092	0.898	0.99	51
131	Drain	313.08;315.03536585;316.99073171;318.94609756;320.90146341;322.85682927;324.81219512;326.76756098;328.72292683;330.67829268;332.63365854;334.58902439;336.54439024;338.4997561;340.45512195;342.4104878;344.36585366;346.32121951;348.27658537;350.23195122;352.18731707;354.14268293;356.09804878;358.05341463;360.00878049;361.96414634;363.9195122;365.87487805;367.8302439;369.78560976;371.74097561;373.69…	313.08;315.03536585;316.99073171;318.94609756;320.90146341;322.85682927;324.81219512;326.76756098;328.72292683;330.67829268;332.63365854;334.58902439;336.54439024;338.4997561;340.45512195;342.4104878;344.36585366;346.32121951;348.27658537;350.23195122;352.18731707;354.14268293;356.09804878;358.05341463;360.00878049;361.96414634;363.9195122;365.87487805;367.8302439;369.78560976;371.74097561;373.69…	313.08;315.03536585;316.99073171;318.94609756;320.90146341;322.85682927;324.81219512;326.76756098;328.72292683;330.67829268;332.63365854;334.58902439;336.54439024;338.4997561;340.45512195;342.4104878;344.36585366;346.32121951;348.27658537;350.23195122;352.18731707;354.14268293;356.09804878;358.05341463;360.00878049;361.96414634;363.9195122;365.87487805;367.8302439;369.78560976;371.74097561;373.69…	1.3	0.5	0	0.5	0	45	5.4	675	21	0.039	0.002	0.093	0.095	21
131	Drain	313.08;315.03536585;316.99073171;318.94609756;320.90146341;322.85682927;324.81219512;326.76756098;328.72292683;330.67829268;332.63365854;334.58902439;336.54439024;338.4997561;340.45512195;342.4104878;344.36585366;346.32121951;348.27658537;350.23195122;352.18731707;354.14268293;356.09804878;358.05341463;360.00878049;361.96414634;363.9195122;365.87487805;367.8302439;369.78560976;371.74097561;373.69…	313.08;315.03536585;316.99073171;318.94609756;320.90146341;322.85682927;324.81219512;326.76756098;328.72292683;330.67829268;332.63365854;334.58902439;336.54439024;338.4997561;340.45512195;342.4104878;344.36585366;346.32121951;348.27658537;350.23195122;352.18731707;354.14268293;356.09804878;358.05341463;360.00878049;361.96414634;363.9195122;365.87487805;367.8302439;369.78560976;371.74097561;373.69…	313.08;315.03536585;316.99073171;318.94609756;320.90146341;322.85682927;324.81219512;326.76756098;328.72292683;330.67829268;332.63365854;334.58902439;336.54439024;338.4997561;340.45512195;342.4104878;344.36585366;346.32121951;348.27658537;350.23195122;352.18731707;354.14268293;356.09804878;358.05341463;360.00878049;361.96414634;363.9195122;365.87487805;367.8302439;369.78560976;371.74097561;373.69…	1.5	0.2	0	0.6	2.14	76	6.4	553	15	0.012	0.002	0.021	0.023	23
110	Drain	313.08;315.03536585;316.99073171;318.94609756;320.90146341;322.85682927;324.81219512;326.76756098;328.72292683;330.67829268;332.63365854;334.58902439;336.54439024;338.4997561;340.45512195;342.4104878;344.36585366;346.32121951;348.27658537;350.23195122;352.18731707;354.14268293;356.09804878;358.05341463;360.00878049;361.96414634;363.9195122;365.87487805;367.8302439;369.78560976;371.74097561;373.69…	313.08;315.03536585;316.99073171;318.94609756;320.90146341;322.85682927;324.81219512;326.76756098;328.72292683;330.67829268;332.63365854;334.58902439;336.54439024;338.4997561;340.45512195;342.4104878;344.36585366;346.32121951;348.27658537;350.23195122;352.18731707;354.14268293;356.09804878;358.05341463;360.00878049;361.96414634;363.9195122;365.87487805;367.8302439;369.78560976;371.74097561;373.69…	313.08;315.03536585;316.99073171;318.94609756;320.90146341;322.85682927;324.81219512;326.76756098;328.72292683;330.67829268;332.63365854;334.58902439;336.54439024;338.4997561;340.45512195;342.4104878;344.36585366;346.32121951;348.27658537;350.23195122;352.18731707;354.14268293;356.09804878;358.05341463;360.00878049;361.96414634;363.9195122;365.87487805;367.8302439;369.78560976;371.74097561;373.69…	2	0	56	0	3.12	9	2.2	1079	213	0	0.02	0.045	0.065	28
100	Drain	313.08;315.03536585;316.99073171;318.94609756;320.90146341;322.85682927;324.81219512;326.76756098;328.72292683;330.67829268;332.63365854;334.58902439;336.54439024;338.4997561;340.45512195;342.4104878;344.36585366;346.32121951;348.27658537;350.23195122;352.18731707;354.14268293;356.09804878;358.05341463;360.00878049;361.96414634;363.9195122;365.87487805;367.8302439;369.78560976;371.74097561;373.69…	313.08;315.03536585;316.99073171;318.94609756;320.90146341;322.85682927;324.81219512;326.76756098;328.72292683;330.67829268;332.63365854;334.58902439;336.54439024;338.4997561;340.45512195;342.4104878;344.36585366;346.32121951;348.27658537;350.23195122;352.18731707;354.14268293;356.09804878;358.05341463;360.00878049;361.96414634;363.9195122;365.87487805;367.8302439;369.78560976;371.74097561;373.69…	313.08;315.03536585;316.99073171;318.94609756;320.90146341;322.85682927;324.81219512;326.76756098;328.72292683;330.67829268;332.63365854;334.58902439;336.54439024;338.4997561;340.45512195;342.4104878;344.36585366;346.32121951;348.27658537;350.23195122;352.18731707;354.14268293;356.09804878;358.05341463;360.00878049;361.96414634;363.9195122;365.87487805;367.8302439;369.78560976;371.74097561;373.69…	1.4	0	10	1.3	2.36	48	4.6	337	12	0.001	0.018	0.01	0.028	26
255	Drain	313.08;315.03536585;316.99073171;318.94609756;320.90146341;322.85682927;324.81219512;326.76756098;328.72292683;330.67829268;332.63365854;334.58902439;336.54439024;338.4997561;340.45512195;342.4104878;344.36585366;346.32121951;348.27658537;350.23195122;352.18731707;354.14268293;356.09804878;358.05341463;360.00878049;361.96414634;363.9195122;365.87487805;367.8302439;369.78560976;371.74097561;373.69…	313.08;315.03536585;316.99073171;318.94609756;320.90146341;322.85682927;324.81219512;326.76756098;328.72292683;330.67829268;332.63365854;334.58902439;336.54439024;338.4997561;340.45512195;342.4104878;344.36585366;346.32121951;348.27658537;350.23195122;352.18731707;354.14268293;356.09804878;358.05341463;360.00878049;361.96414634;363.9195122;365.87487805;367.8302439;369.78560976;371.74097561;373.69…	313.08;315.03536585;316.99073171;318.94609756;320.90146341;322.85682927;324.81219512;326.76756098;328.72292683;330.67829268;332.63365854;334.58902439;336.54439024;338.4997561;340.45512195;342.4104878;344.36585366;346.32121951;348.27658537;350.23195122;352.18731707;354.14268293;356.09804878;358.05341463;360.00878049;361.96414634;363.9195122;365.87487805;367.8302439;369.78560976;371.74097561;373.69…	10.2	13.3	0	0	12.15	0	4.8		111	3.982	1.263	10.424	11.687	387
153	Drain	313.08;315.03536585;316.99073171;318.94609756;320.90146341;322.85682927;324.81219512;326.76756098;328.72292683;330.67829268;332.63365854;334.58902439;336.54439024;338.4997561;340.45512195;342.4104878;344.36585366;346.32121951;348.27658537;350.23195122;352.18731707;354.14268293;356.09804878;358.05341463;360.00878049;361.96414634;363.9195122;365.87487805;367.8302439;369.78560976;371.74097561;373.69…	313.08;315.03536585;316.99073171;318.94609756;320.90146341;322.85682927;324.81219512;326.76756098;328.72292683;330.67829268;332.63365854;334.58902439;336.54439024;338.4997561;340.45512195;342.4104878;344.36585366;346.32121951;348.27658537;350.23195122;352.18731707;354.14268293;356.09804878;358.05341463;360.00878049;361.96414634;363.9195122;365.87487805;367.8302439;369.78560976;371.74097561;373.69…	313.08;315.03536585;316.99073171;318.94609756;320.90146341;322.85682927;324.81219512;326.76756098;328.72292683;330.67829268;332.63365854;334.58902439;336.54439024;338.4997561;340.45512195;342.4104878;344.36585366;346.32121951;348.27658537;350.23195122;352.18731707;354.14268293;356.09804878;358.05341463;360.00878049;361.96414634;363.9195122;365.87487805;367.8302439;369.78560976;371.74097561;373.69…		0.2								0.008	0.01	0.002	0.012
261	Drain	313.08;315.03536585;316.99073171;318.94609756;320.90146341;322.85682927;324.81219512;326.76756098;328.72292683;330.67829268;332.63365854;334.58902439;336.54439024;338.4997561;340.45512195;342.4104878;344.36585366;346.32121951;348.27658537;350.23195122;352.18731707;354.14268293;356.09804878;358.05341463;360.00878049;361.96414634;363.9195122;365.87487805;367.8302439;369.78560976;371.74097561;373.69…	313.08;315.03536585;316.99073171;318.94609756;320.90146341;322.85682927;324.81219512;326.76756098;328.72292683;330.67829268;332.63365854;334.58902439;336.54439024;338.4997561;340.45512195;342.4104878;344.36585366;346.32121951;348.27658537;350.23195122;352.18731707;354.14268293;356.09804878;358.05341463;360.00878049;361.96414634;363.9195122;365.87487805;367.8302439;369.78560976;371.74097561;373.69…	313.08;315.03536585;316.99073171;318.94609756;320.90146341;322.85682927;324.81219512;326.76756098;328.72292683;330.67829268;332.63365854;334.58902439;336.54439024;338.4997561;340.45512195;342.4104878;344.36585366;346.32121951;348.27658537;350.23195122;352.18731707;354.14268293;356.09804878;358.05341463;360.00878049;361.96414634;363.9195122;365.87487805;367.8302439;369.78560976;371.74097561;373.69…	0	0.2	0	6.4	0	22	1.6	36	20	0.009	0.01	0.302	0.312	27
261	Drain	313.08;315.03536585;316.99073171;318.94609756;320.90146341;322.85682927;324.81219512;326.76756098;328.72292683;330.67829268;332.63365854;334.58902439;336.54439024;338.4997561;340.45512195;342.4104878;344.36585366;346.32121951;348.27658537;350.23195122;352.18731707;354.14268293;356.09804878;358.05341463;360.00878049;361.96414634;363.9195122;365.87487805;367.8302439;369.78560976;371.74097561;373.69…	313.08;315.03536585;316.99073171;318.94609756;320.90146341;322.85682927;324.81219512;326.76756098;328.72292683;330.67829268;332.63365854;334.58902439;336.54439024;338.4997561;340.45512195;342.4104878;344.36585366;346.32121951;348.27658537;350.23195122;352.18731707;354.14268293;356.09804878;358.05341463;360.00878049;361.96414634;363.9195122;365.87487805;367.8302439;369.78560976;371.74097561;373.69…	313.08;315.03536585;316.99073171;318.94609756;320.90146341;322.85682927;324.81219512;326.76756098;328.72292683;330.67829268;332.63365854;334.58902439;336.54439024;338.4997561;340.45512195;342.4104878;344.36585366;346.32121951;348.27658537;350.23195122;352.18731707;354.14268293;356.09804878;358.05341463;360.00878049;361.96414634;363.9195122;365.87487805;367.8302439;369.78560976;371.74097561;373.69…	0	0	0	9	0	0	1.5	0	0	0.008	0.003	0.019	0.022	25
148	Drain	313.08;315.03536585;316.99073171;318.94609756;320.90146341;322.85682927;324.81219512;326.76756098;328.72292683;330.67829268;332.63365854;334.58902439;336.54439024;338.4997561;340.45512195;342.4104878;344.36585366;346.32121951;348.27658537;350.23195122;352.18731707;354.14268293;356.09804878;358.05341463;360.00878049;361.96414634;363.9195122;365.87487805;367.8302439;369.78560976;371.74097561;373.69…	313.08;315.03536585;316.99073171;318.94609756;320.90146341;322.85682927;324.81219512;326.76756098;328.72292683;330.67829268;332.63365854;334.58902439;336.54439024;338.4997561;340.45512195;342.4104878;344.36585366;346.32121951;348.27658537;350.23195122;352.18731707;354.14268293;356.09804878;358.05341463;360.00878049;361.96414634;363.9195122;365.87487805;367.8302439;369.78560976;371.74097561;373.69…	313.08;315.03536585;316.99073171;318.94609756;320.90146341;322.85682927;324.81219512;326.76756098;328.72292683;330.67829268;332.63365854;334.58902439;336.54439024;338.4997561;340.45512195;342.4104878;344.36585366;346.32121951;348.27658537;350.23195122;352.18731707;354.14268293;356.09804878;358.05341463;360.00878049;361.96414634;363.9195122;365.87487805;367.8302439;369.78560976;371.74097561;373.69…		12.5								2.301	0.063	3.751	3.814
148	Drain	313.08;315.03536585;316.99073171;318.94609756;320.90146341;322.85682927;324.81219512;326.76756098;328.72292683;330.67829268;332.63365854;334.58902439;336.54439024;338.4997561;340.45512195;342.4104878;344.36585366;346.32121951;348.27658537;350.23195122;352.18731707;354.14268293;356.09804878;358.05341463;360.00878049;361.96414634;363.9195122;365.87487805;367.8302439;369.78560976;371.74097561;373.69…	313.08;315.03536585;316.99073171;318.94609756;320.90146341;322.85682927;324.81219512;326.76756098;328.72292683;330.67829268;332.63365854;334.58902439;336.54439024;338.4997561;340.45512195;342.4104878;344.36585366;346.32121951;348.27658537;350.23195122;352.18731707;354.14268293;356.09804878;358.05341463;360.00878049;361.96414634;363.9195122;365.87487805;367.8302439;369.78560976;371.74097561;373.69…	313.08;315.03536585;316.99073171;318.94609756;320.90146341;322.85682927;324.81219512;326.76756098;328.72292683;330.67829268;332.63365854;334.58902439;336.54439024;338.4997561;340.45512195;342.4104878;344.36585366;346.32121951;348.27658537;350.23195122;352.18731707;354.14268293;356.09804878;358.05341463;360.00878049;361.96414634;363.9195122;365.87487805;367.8302439;369.78560976;371.74097561;373.69…	1.3	1.5	9	0	0	7	2.3	1433	32	1.374	0.039	1.752	1.791	48
[truncated: 125 more rows]
