# Supplementary material for: Intelligent surgical drainage - digitizing the analysis of drainage fluid in patients with surgical drains
Source: PLoS One. 2025 Jul 28;20(7):e0325072. doi: 10.1371/journal.pone.0325072 (PMC12303269; doi:10.1371/journal.pone.0325072)
Supplement: S4 Table — Column A: Binary classification of data based on laboratory values from Column B (cut-off value = 0: 0 = 0, > 0 = 1); Column B: Laboratory values; Column C: Randomized patient numbers; Columns E–H: Wavelengths with corresponding spectral data. (XLSX) [file pone.0325072.s004.xlsx]

## Sheet: random
Binär	Hämoglobin	Patient	DT_EX1_342.41nm	AT_EX2_363.92nm	AR_EX2_363.92nm	AR_EX2_557.5nm	DT_EX1_586.83nm
1	0.7	182	-0.645509	-0.714568	-0.762735	-0.819458	-0.191642
1	0.3	121	-0.57709	-0.863361	-0.211368	0.780467	-0.0127927
0	0	180	0.629138	2.83178	1.82867	0.126519	-0.00483724
0	0	126	0.854074	2.39997	1.50744	0.00847405	-0.0884755
0	0	150	1.02509	2.74043	1.85364	-0.0741456	-0.170075
1	0.3	261	-0.53889	-0.664465	-0.983093	0.793046	0.194685
1	0.2	215	-0.485873	0.725347	-0.424069	-0.0628356	0.02019
0	0	140	0.686669	2.57393	1.75039	0.0432192	-0.0385848
0	0	151	0.50883	2.59129	1.82461	-0.151246	-0.178542
1	0.1	140	0.638049	2.75694	1.50998	0.143638	0.00685795
0	0	247	1.19902	3.23361	2.60139	-0.0654045	-0.0224446
1	0.1	224	0.362846	3.14398	2.11542	0.0586159	0.0201181
1	0.3	160	-0.245333	2.06981	0.141499	0.083323	0.130877
1	0.2	224	0.164824	3.0287	1.74898	0.0685707	0.0148248
1	0.1	100	0.0872105	2.66413	0.826845	0.269961	0.140962
1	0.6	216	-0.695069	-0.706697	-0.718447	-0.746703	-0.0819245
1	0.2	241	-0.547293	0.802102	0.395263	-0.025772	0.0563506
0	0	136	0.589897	2.73795	1.62707	0.00475315	-0.0851992
1	0.1	131	-0.2436	1.85631	0.12569	-0.0875289	0.0430323
1	0.1	168	-0.103852	1.46966	0.610207	0.0426085	0.00974729
1	0.2	215	-0.272081	1.62562	0.0284962	0.0623217	0.0846103
0	0	208	0.883472	2.79422	2.00158	-0.00488032	-0.0906876
1	0.2	142	1.04165	2.61221	2.08314	0.0112722	-0.126501
1	0.1	147	-0.166711	1.9814	0.562644	-0.00370986	0.0476642
1	0.1	245	-0.47489	0.625745	0.307923	0.0993277	-0.015781
0	0	113	0.650788	2.75981	2.2412	-0.169368	-0.167646
1	0.8	172	-0.59894	-0.850283	0.250071	-0.465248	-0.143756
1	0.3	172	-0.664635	-0.0200622	-0.672344	-0.495251	0.0135147
1	0.2	198	-0.644935	-0.882911	-0.997511	0.746686	0.124616
0	0	136	0.0926451	1.93957	0.735994	0.127725	-0.125151
1	0.8	195	-0.703159	-0.241712	-0.791433	-0.722632	-0.0434825
1	1.2	154	-0.61394	-0.288483	-0.78763	-0.826596	-0.199459
1	0.1	261	-0.446809	-0.456596	-0.895001	0.883906	0.204776
0	0	239	0.823111	2.7247	2.03481	0.0349674	-0.0745018
0	0	175	0.622612	2.80795	1.717	0.0810357	-0.0461711
1	0.1	153	-0.621674	-0.839697	-0.973866	0.815696	0.100922
0	0	208	0.999363	2.55462	1.91607	-0.154363	-0.218737
1	2	162	-0.634631	-0.543573	-0.726925	-0.853695	-0.448155
0	0	228	1.04099	2.22484	1.84379	-0.13284	-0.227653
1	1	176	-0.655275	-0.759625	-0.609672	-0.761154	-0.177909
1	0.2	194	-0.182862	2.14808	0.568353	-0.0840489	0.0851676
1	0.7	210	-0.661015	-0.367032	-0.750497	-0.81541	-0.15474
0	0	104	0.958971	2.84051	2.23311	-0.182647	-0.1889
0	0	246	0.810643	2.5651	1.79556	0.00997303	-0.0921146
0	0	140	0.963436	2.53444	2.00929	-0.0467026	-0.148229
1	0.1	127	0.286649	2.73823	1.32444	0.060406	0.0474158
1	2.4	222	-0.606775	-0.594768	-0.695972	-0.830812	-0.561722
0	0	112	1.22339	2.52894	1.8536	-0.142022	-0.223328
1	0.1	242	-0.669266	-0.912919	-0.99283	0.841142	0.193236
0	0	107	-0.249567	1.79885	0.70211	0.0505114	-0.168606
1	0.1	156	0.162628	2.10545	0.760838	-0.0927714	0.00310104
1	4	165	-0.610324	-0.447052	-0.70929	-0.816555	-0.507776
1	5.3	259	-0.60266	-0.478162	-0.722264	-0.785584	-0.559214
1	0.3	215	-0.461432	1.18275	-0.326817	-0.132059	0.0781788
1	0.2	264	-0.603146	0.788478	-0.383827	-0.416024	0.0529742
1	0.1	256	-0.125145	0.189941	-0.700611	0.929786	0.230977
1	1.3	232	-0.570903	-0.704295	-0.748282	-0.938169	-0.323215
1	0.3	142	-0.669513	-0.138668	-0.643617	-0.614944	-0.0198264
1	3	259	-0.664009	-0.560673	-0.771114	-0.784201	-0.128169
1	0.1	242	-0.643464	-0.835633	-0.976086	0.910739	0.205323
1	0.7	201	-0.650597	-0.696397	-0.653495	-0.74745	-0.129876
1	0.6	131	-0.639325	-0.484274	-0.727741	-0.828573	-0.17002
0	0	135	1.31237	2.0389	1.80257	-0.149789	-0.262736
0	0	168	0.976487	2.83579	2.19779	-0.0314166	-0.10183
1	0.1	142	0.274691	2.85453	1.47029	0.0565048	0.0198586
0	0	208	1.06494	2.5882	1.92159	-0.119106	-0.195016
1	0.1	239	0.903405	2.67834	2.09404	-0.0735265	-0.156359
1	0.1	241	-0.654713	0.495391	-0.284736	-0.51085	0.0177869
0	0	110	0.561798	2.92455	1.56546	0.185991	0.0168535
1	0.2	198	-0.533512	-0.449308	-0.543719	0.647392	0.203153
1	0.1	127	0.8041	2.74897	1.86198	0.0492251	-0.0575876
0	0	107	-0.58478	1.19854	0.186943	0.160629	-0.117862
0	0	258	0.789311	2.81888	1.83544	0.074115	-0.0404708
1	0.1	121	-0.535938	0.116395	0.175703	0.373411	-0.0144484
1	0.4	191	-0.658919	-0.0210989	-0.619259	-0.586354	0.00913522
0	0	137	-0.185723	0.44196	-0.383394	0.942337	0.0582553
1	0.3	100	-0.665089	-0.319927	-0.745587	-0.621192	-0.0405711
1	0.5	209	-0.675879	-0.282007	-0.754249	-0.733792	-0.0640623
1	0.1	179	-0.155764	2.59787	0.774895	-0.0108856	0.079649
1	3.5	174	-0.554055	-0.48437	-0.772224	-0.933374	-0.519377
0	0	258	0.956994	2.78779	2.0347	0.0301397	-0.0950231
1	0.1	168	0.727504	2.88701	1.96177	-0.0250536	-0.0658014
0	0	239	1.07752	2.47654	2.06683	-0.0772257	-0.171999
1	3.4	255	-0.52268	-0.712835	-0.656568	-0.759624	-0.598388
1	2.9	166	-0.610177	-0.605641	-0.720135	-0.806332	-0.539147
1	1.2	263	-0.63449	-0.652075	-0.737675	-0.829078	-0.408857
1	0.1	261	0.209769	2.76688	0.793725	0.257157	0.123557
0	0	185	0.964866	2.34487	1.84275	-0.102453	-0.216436
1	0.5	156	-0.679323	-0.110706	-0.70975	-0.604014	0.001079
0	0	218	0.743294	2.67188	2.18946	-0.0696713	-0.147844
1	0.2	239	-0.444406	1.71622	-0.015003	-0.204937	0.0712245
1	10.3	108	-0.610791	-0.476153	-0.700079	-0.842944	-0.646071
0	0	121	-0.230758	1.37236	0.0844627	0.260039	-0.0312231
0	0	150	0.729179	3.01486	1.96345	-0.00149052	-0.0845895
1	0.4	240	-0.690698	-0.407893	-0.637166	-0.605921	-0.0169762
1	0.8	220	-0.645022	-0.560038	-0.736249	-0.81654	-0.182927
0	0	113	0.937955	2.69281	2.04228	-0.146696	-0.198994
1	0.1	221	0.195711	3.00602	1.48147	-0.0445511	0.0305715
0	0	168	1.12274	2.55184	2.10717	-0.100864	-0.185942
1	0.2	261	-0.622259	-0.863723	-0.997823	0.739139	0.0766198
1	0.1	261	0.350799	2.88031	1.28322	0.211567	0.0756919
1	0.2	121	-0.622113	-0.728748	-0.180775	0.490656	-0.0786294
1	0.1	158	-0.138375	2.49089	0.852188	0.154382	0.135614
1	0.1	107	-0.149416	1.77059	0.107562	0.216383	0.0807872
1	0.1	226	-0.284684	2.0399	0.114116	-0.174234	0.0506934
0	0	208	0.654654	2.6915	1.93495	-0.162231	-0.180575
1	0.2	132	-0.239391	2.89239	1.76456	0.0314883	0.00994264
1	0.1	211	-0.048526	2.71697	0.744563	-0.069584	0.0494977
1	0.6	222	-0.624204	-0.405824	-0.720505	-0.85887	-0.262701
1	0.2	261	-0.552574	-0.705995	-0.936741	0.459395	0.138787
1	0.2	144	-0.44014	1.69306	-0.166689	-0.189079	0.0881853
1	2	177	-0.552206	-0.753977	-0.649265	-0.890424	-0.336979
0	0	192	0.819227	2.73166	2.21532	-0.144028	-0.186019
1	0.2	205	-0.0592791	2.08614	0.409251	0.151812	0.145034
1	0.2	232	-0.2329	2.25062	0.82796	0.0101406	0.0650717
0	0	114	-0.271149	0.864786	2.19241	-0.0470614	-0.148426
0	0	261	-0.521142	-0.694389	-0.921477	0.903685	0.184034
1	0.1	252	0.123833	3.20695	2.28974	0.00771617	-0.0196484
0	0	113	0.908595	2.63048	2.15146	-0.126039	-0.166765
1	0.1	160	-0.270609	1.20385	-0.16445	0.684467	0.190782
1	0.4	193	-0.733831	-0.27222	-0.41603	-0.616658	0.0285309
0	0	184	0.869022	2.8707	1.93443	0.0337221	-0.0991768
1	7.4	139	-0.612228	-0.54734	-0.70294	-0.839283	-0.659871
1	0.4	229	-0.613668	-0.0568447	-0.601836	-0.365398	0.0564924
0	0	202	1.15681	2.38077	1.99024	-0.102745	-0.213004
1	1.1	104	-0.229351	0.291727	2.47044	-0.082151	-0.111566
1	0.3	191	-0.663538	-0.117008	-0.589206	-0.564379	0.0135454
0	0	121	0.194524	2.56419	0.973792	0.564521	0.151005
1	0.1	184	-0.0709658	2.76764	0.623386	-0.0575937	0.0697471
1	0.2	242	-0.651076	-0.877483	-1.0064	0.784552	0.136072
1	0.5	166	-0.62927	0.374879	-0.474611	-0.40772	0.0748484
0	0	211	-0.259339	1.63782	0.0820786	-0.147085	0.0559436
1	0.3	261	-0.616554	-0.635677	-0.878177	-0.0752828	0.0893387
1	0.2	153	-0.646675	-0.776127	-0.993288	0.851004	0.155685
1	0.4	219	-0.695578	-0.106636	-0.751709	-0.701877	-0.037096
1	0.6	117	-0.672987	-0.46794	-0.689361	-0.679676	-0.024991
1	0.7	242	-0.637327	-0.939094	-1.00094	0.667785	0.106062
0	0	239	0.659122	2.79363	1.92436	0.0504207	-0.0118068
1	0.1	215	-0.0985789	2.17174	0.322981	0.101555	0.105911
1	0.3	197	-0.645032	0.265466	-0.62149	-0.51163	0.0340782
0	0	232	1.07945	2.44486	1.86472	-0.170178	-0.229717
1	0.1	181	0.0384388	2.44682	0.860185	-0.0041976	0.0782433
1	0.4	242	-0.625118	-0.853373	-0.950173	0.854288	0.102083
1	0.2	221	0.321686	2.77009	1.43017	-0.0428671	-0.00666106
1	1.3	214	-0.664694	-0.685184	-0.237586	-0.641747	-0.120298
0	0	107	-0.173155	1.86863	0.716883	0.0578497	-0.157505
1	0.4	186	-0.685046	0.010411	-0.866276	-0.596226	-0.000147504
1	1.6	201	-0.60375	-0.799826	-0.715692	-0.864717	-0.343632
1	0.3	183	-0.370522	1.63559	0.194627	-0.189834	0.152143
1	9.7	238	-0.640361	-0.309263	-0.647706	-0.782697	-0.675653
1	0.4	255	0.556852	3.04986	1.91257	0.0360343	-0.0666428
0	0	163	0.677772	3.10292	2.00332	-0.0331538	-0.038651
1	0.2	117	-0.552056	-0.046757	0.936477	-0.269682	-0.058013
1	0.2	181	-0.0617626	2.40931	0.625486	-0.0460616	0.068035
0	0	233	0.9292	2.43987	1.93459	-0.0608224	-0.169328
1	0.4	207	-0.605818	-0.0863632	1.08365	-0.22324	-0.0776064
1	0.2	200	0.184207	3.13566	2.52503	-0.048133	-0.0286752
1	0.4	125	-0.66056	-0.402221	-0.836799	-0.688791	-0.0658702
0	0	181	0.567931	2.5744	1.51022	0.0226964	-0.0365843
1	0.9	190	-0.633178	-0.599945	-0.734588	-0.834867	-0.226597
1	0.1	261	-0.474348	-0.513981	-0.782488	0.923386	0.200318
1	0.1	136	-0.370944	2.28151	0.244581	0.167575	0.107194
0	0	228	0.881674	2.59304	1.85215	-0.0127099	-0.0771397
1	0.3	248	-0.615386	-0.928956	-1.00033	0.701716	0.0538893
1	0.2	261	-0.641191	-0.778145	-0.999962	0.637814	0.134081
0	0	151	1.13159	2.49722	1.84786	-0.136512	-0.229215
0	0	106	1.02366	3.0285	2.21229	-0.129436	-0.145643
1	0.5	241	-0.639483	0.973339	-0.169307	-0.435449	0.100948
1	0.3	223	0.820953	2.61481	1.92547	-0.004265	-0.122665
1	8.6	238	-0.623473	-0.371751	-0.652084	-0.78873	-0.66031
1	0.1	180	-0.27943	1.20686	1.31048	0.235052	0.00781586
1	0.1	239	1.04904	2.56505	2.12728	-0.0586323	-0.157635
0	0	181	0.814197	2.6522	1.74705	-0.014813	-0.114151
0	0	168	0.515616	2.84046	1.91027	0.135048	0.00953914
1	11.1	219	-0.597899	-0.2167	-0.736441	-0.913046	-0.656757
0	0	261	0.160155	2.95943	2.51247	-0.0530612	-0.0182654
1	6	231	-0.601172	-0.624638	-0.767884	-0.824176	-0.570159
1	0.7	142	-0.66508	-0.49541	-0.721584	-0.764092	-0.10298
1	2.3	157	-0.193985	2.66949	0.797098	-0.0434785	0.0583805
1	2	166	-0.615007	-0.619248	-0.693103	-0.815795	-0.28209
1	0.1	161	-0.169694	2.8102	2.6282	-0.0329748	-0.015462
1	0.4	224	-0.0242184	2.79905	1.45522	0.0550186	0.032345
1	0.2	241	-0.238165	2.59939	1.2361	-0.0519736	0.0615076
1	0.2	172	-0.450932	1.17501	-0.236216	-0.199885	0.0639145
0	0	104	-0.184593	0.494603	2.43512	-0.0794789	-0.155639
1	0.3	260	-0.548281	0.559444	-0.433452	0.0321256	0.112838
1	0.1	261	0.145889	2.55728	0.605245	0.252297	0.117466
0	0	251	0.92668	2.91539	1.94419	0.0475119	-0.114778
1	0.3	118	-0.683831	0.170699	-0.756531	-0.503523	0.0058762
0	0	237	0.999913	2.60965	1.92336	-0.0746438	-0.184577
1	0.2	121	-0.649122	-0.941571	-0.335994	0.268101	-0.117972
0	0	213	1.05278	2.36463	1.88175	-0.0682845	-0.182047
1	0.2	228	-0.352643	1.99748	0.130418	-0.176718	0.0892556
1	3.6	119	-0.582589	-0.56499	-0.739458	-0.84757	-0.54664
0	0	110	0.818724	2.85784	1.81971	0.114669	-0.0596145
1	0.4	241	-0.672612	-0.207056	-0.4908	-0.604032	-0.0211495
1	1.5	148	-0.621303	-0.501275	-0.746078	-0.835479	-0.265219
0	0	223	0.744449	2.55023	1.99008	-0.0503458	-0.149761
1	0.6	246	-0.666944	-0.559127	-0.747408	-0.752068	-0.0892466
1	0.2	104	-0.219247	0.571687	2.37829	-0.0947326	-0.14586
1	0.4	254	-0.61512	0.574826	-0.289319	-0.414312	0.00833501
1	0.3	133	-0.604846	-1.05447	0.319576	0.620528	-0.116393
1	3.3	167	-0.600889	-0.298591	-0.697907	-0.823646	-0.510201
0	0	239	0.989602	2.64992	2.06419	-0.0337532	-0.12412
0	0	121	0.259526	2.66953	1.35903	0.405343	0.0275133
1	0.1	161	-0.00336239	3.13183	2.64751	-0.0541045	-0.049174
1	0.1	150	0.561699	2.85442	1.93422	-0.0228713	-0.076509
1	1.4	103	-0.626378	-0.580939	-0.707951	-0.824382	-0.270809
0	0	243	0.500576	2.41157	1.15495	0.359267	0.0876389
1	0.5	262	-0.658794	0.121275	-0.634401	-0.501993	0.00928817
1	0.8	267	-0.565233	-0.60431	-0.830006	-0.770474	-0.242278
0	0	247	0.997045	2.96911	2.1709	-0.0502485	-0.117779
0	0	151	0.889984	2.73224	1.96079	-0.126641	-0.191838
0	0	185	1.00957	2.38495	1.87235	-0.0806707	-0.206551
1	0.2	239	-0.482354	1.63091	-0.0721817	-0.27475	0.067922
0	0	110	0.819299	2.87304	1.8221	0.145879	-0.0490007
0	0	218	0.866566	2.72631	2.18451	-0.0553026	-0.143195
1	1	230	-0.653274	-0.387332	-0.747944	-0.785109	-0.121092
0	0	246	0.908916	2.46055	1.92407	-0.0548508	-0.167845
1	0.7	212	-0.625887	0.155906	-0.607824	-0.4399	0.0646307
1	0.4	220	-0.639723	0.276896	-0.481823	-0.499144	-0.00080392
1	0.4	201	-0.68279	-0.227125	-0.602324	-0.550741	0.0246006
0	0	127	0.573157	2.98661	1.76144	0.100682	-0.0210946
1	0.5	241	-0.493933	1.58803	0.311528	-0.251503	0.0668968
1	3.5	242	-0.643565	-0.927609	-0.999749	0.781128	0.127703
1	9	133	-0.567729	-0.602675	-0.751368	-0.898249	-0.604056
1	6.9	133	-0.615815	-0.591763	-0.71737	-0.834355	-0.569745
0	0	202	0.951988	2.5191	1.93965	-0.0834048	-0.17556
1	8.4	192	0.879812	2.67153	2.16102	-0.147493	-0.177134
0	0	185	0.465427	3.15394	1.7566	0.0243329	-0.0333883
1	0.1	186	-0.321522	1.58157	-0.0529135	-0.233958	0.033591
0	0	268	0.881441	2.78869	2.02794	0.117335	-0.0573681
0	0	261	0.140733	2.55925	0.831379	0.285667	0.114816
1	0.1	164	0.999004	2.59842	2.03819	-0.146681	-0.214659
1	0.2	255	0.280043	3.18195	2.31921	-0.0724932	-0.110818
0	0	121	0.279915	2.80696	1.32487	0.498358	0.109711
0	0	109	0.886051	2.58893	1.98458	-0.134267	-0.202866
0	0	233	1.13733	2.93411	2.16219	0.00345221	-0.0742461
1	0.9	106	-0.377562	-0.657752	2.06633	0.0655754	-0.0922417
1	0.4	228	-0.669711	0.272577	-0.490243	-0.540274	0.0298126
1	0.1	138	-0.341454	1.46266	-0.0627964	-0.209335	0.0267766
1	0.4	209	-0.675223	-0.200375	-0.761777	-0.765097	-0.0841
1	0.1	169	-0.496387	1.48932	-0.235498	-0.299484	0.0640064
0	0	246	0.681855	3.02433	2.1048	-0.0489061	-0.112113
1	0.2	136	-0.491732	1.27549	-0.199762	-0.150349	0.108115
1	0.5	131	-0.643661	0.411321	-0.606337	-0.49304	0.0365053
1	1	242	-0.530687	-0.68951	-0.811324	-0.793802	-0.28882
1	0.1	132	-0.12889	3.19221	1.75496	0.0696835	0.0506517
0	0	236	0.311914	2.75788	1.67532	-0.0333462	-0.033309
0	0	110	0.487444	2.40706	1.57007	-0.000217985	-0.133435
1	0.2	178	-0.496214	0.778222	-0.337489	-0.075061	0.108193
0	0	101	0.848267	2.36872	1.74957	-0.0801678	-0.176919
1	0.1	224	0.280067	3.12032	1.8803	0.0363012	0.0223426
0	0	221	1.04976	2.65253	2.0073	-0.146364	-0.204183
0	0	151	0.927532	2.26514	1.68298	-0.115445	-0.230381
1	0.2	198	-0.645239	-0.859608	-0.854081	0.679937	0.151377
1	0.5	242	-0.49326	-0.332504	-0.532651	0.862324	0.117423
1	1	148	-0.659057	-0.49129	-0.753452	-0.805599	-0.136851
0	0	127	0.882049	2.81935	2.03405	0.0143671	-0.102077
1	0.1	241	0.430664	3.09095	2.0373	-0.0416407	-0.0261058
1	11.8	165	-0.640262	-0.166843	-0.614748	-0.796758	-0.695473
0	0	246	0.767546	2.59079	1.89657	-0.0419096	-0.150626
0	0	218	0.91305	2.69518	2.20549	-0.14698	-0.180334
0	0	121	0.261725	2.82188	1.29662	0.437399	0.105156
1	0.2	168	-0.665085	-0.363617	-0.786855	-0.228267	0.00693482
1	0.1	224	0.152496	3.09367	1.83361	0.0686797	0.0381724
1	6	229	-0.545931	-0.358952	-0.712116	-0.560113	-0.124309
1	0.1	261	-0.474673	-0.288506	-0.850321	0.88875	0.227627
0	0	202	1.04008	2.25793	1.96408	-0.114813	-0.229604
1	0.2	182	-0.600629	0.518696	-0.578386	-0.306333	0.0464314
1	0.3	261	-0.627299	-0.743187	-0.98491	0.735043	0.196607
1	0.4	155	-0.693526	-0.621464	-0.649237	-0.72524	-0.0741438
0	0	140	0.541955	3.06027	1.50287	0.12257	0.0278702
0	0	235	0.691321	2.78938	1.75913	0.0434621	-0.0523273
1	0.5	189	-0.721419	-0.0846888	-0.598644	-0.604317	0.0445576
1	0.7	157	-0.514717	-1.02637	0.73563	-0.479675	-0.261083
0	0	113	1.02197	2.70632	2.10996	0.00335282	-0.138366
0	0	110	0.89806	2.71928	1.89181	0.0419663	-0.125056
1	5.1	102	-0.560937	-0.293186	-0.783373	-0.931129	-0.57371
0	0	121	0.263343	2.78661	1.16321	0.482662	0.116633
0	0	168	0.965287	2.54126	2.11948	-0.0700155	-0.155602
1	0.3	172	-0.619168	0.397674	-0.587921	-0.453915	0.0304596
0	0	180	0.236679	2.25357	2.03371	-0.0456242	-0.0574306
0	0	121	0.362281	2.69766	1.21976	0.497166	0.124851
1	0.3	191	-0.627032	0.350398	-0.532076	-0.448892	0.0604526
1	0.1	137	-0.549214	-0.0405156	-0.255696	0.924487	0.0384339
1	0.2	250	-0.413722	1.04763	-0.376121	-0.0703541	0.0654099
1	0.3	178	-0.654225	-0.378776	-0.959017	0.668742	0.202021
1	0.3	240	-0.641379	0.389687	-0.46676	-0.459799	0.0248408
0	0	189	0.237766	2.20387	0.748905	-0.03617	-0.00436872
1	0.2	215	-0.0872808	2.01999	0.331501	0.131228	0.166479
1	0.1	203	0.521684	2.95491	2.2371	-0.0892078	-0.0773639
0	0	127	1.14281	2.53381	2.01098	-0.0611336	-0.176475
0	0	204	-0.616945	0.0728234	1.61949	0.0538309	-0.050526
1	0.3	255	-0.242167	1.91881	2.38216	-0.0665247	-0.035434
0	0	168	0.93638	2.80111	2.20693	-0.0790187	-0.139757
1	0.4	261	-0.562514	-0.942879	-0.982042	0.572593	-0.0483179
0	0	142	0.649126	2.91031	1.9423	0.0415495	-0.046756
1	0.1	191	-0.412734	1.16916	-0.287033	-0.120442	0.104837
0	0	208	1.02866	2.51309	1.87881	-0.159754	-0.225759
1	1.5	197	-0.613314	-0.48025	-0.726776	-0.827172	-0.28579
0	0	233	1.03625	2.54674	1.96979	-0.0476677	-0.155775
0	0	243	0.474724	2.31402	1.10716	0.399222	0.136115
1	5.7	238	-0.608031	-0.364702	-0.696698	-0.818614	-0.600042
0	0	141	1.03714	2.2384	1.8786	-0.0852635	-0.167582
1	0.7	242	-0.523356	-0.781364	-0.812009	-0.546132	-0.187117
0	0	149	0.607011	2.50473	1.74653	-0.00404438	-0.14175
0	0	184	0.651708	2.85312	1.81234	0.0917482	-0.034913
1	0.1	193	0.118891	2.92111	1.30958	0.0275616	0.0046123
1	0.4	191	-0.651777	-0.191937	-0.714937	-0.579079	0.00361629
0	0	221	0.663772	2.9118	2.27525	-0.156885	-0.155494
1	0.3	136	-0.658371	-0.0381016	-0.723457	-0.53437	0.00648498
1	0.2	178	-0.635063	-0.785422	-1.01152	0.778469	0.129947
1	0.1	221	0.807349	2.86535	2.08273	-0.0778909	-0.130293
1	0.5	260	-0.65592	-0.737919	-0.971058	-0.430026	-0.070513
1	0.3	136	-0.672106	-0.466684	-0.812766	-0.544031	-0.0635169
1	13.3	255	-0.647734	-0.347373	-0.633179	-0.800536	-0.721669
1	0.1	168	-0.00581054	1.96061	0.933681	0.0255124	0.023219
0	0	185	0.846367	2.723	1.94395	-0.0113469	-0.120544
1	0.1	184	0.259538	2.97446	1.27503	0.0118275	0.00672804
1	0.4	241	-0.619536	0.823609	-0.12068	-0.40535	0.0442658
1	0.1	115	0.0530722	2.64325	1.16322	-0.0336417	0.0340621
1	0.1	261	-0.512129	-0.555233	-0.855142	0.775842	0.209318
1	0.1	180	-0.0681682	1.82074	1.83982	0.060545	-0.0270685
0	0	127	0.960034	2.73639	2.10147	0.0432531	-0.106997
0	0	107	-0.892081	0.792345	-0.300926	0.263813	-0.067755
1	0.3	234	-0.695335	0.0317868	-0.559814	-0.614463	0.0147378
1	6.4	234	-0.55089	-0.349471	-0.773043	-0.985656	-0.597062
1	0.1	197	0.104686	2.70437	1.0976	0.085061	0.0479504
1	2.5	143	-0.599563	-0.709184	-0.716154	-0.890173	-0.303196
1	0.5	172	-0.666756	-0.572333	-0.318957	-0.495158	-0.0420129
1	0.4	168	-0.666517	-0.813282	-0.909538	-0.582061	-0.0975228
0	0	198	-0.925657	0.701663	-0.395728	0.253264	-0.0641637
1	0.1	261	-0.539426	-0.558624	-0.934219	0.777006	0.215617
1	0.4	261	-0.556369	-0.850252	-0.885308	0.285029	-0.023895
0	0	127	0.941047	2.59477	1.97402	-0.0408415	-0.14338
1	0.1	266	-0.211286	0.768451	-0.236393	0.20881	0.0216346
0	0	151	0.90132	2.86274	2.16049	-0.0685679	-0.143146
1	1.5	261	-0.588985	-0.612888	-0.806591	-0.792912	-0.204378
1	0.9	172	-0.635058	-0.728391	-0.739482	-0.738176	-0.297838
1	1.5	133	-0.55907	-0.471808	-0.795519	-0.922382	-0.328094
0	0	170	1.24928	1.8103	1.75575	-0.13892	-0.270773
1	0.1	168	0.658131	2.70577	1.78816	-0.0170866	-0.0876344
1	0.4	128	-0.683469	-0.331305	-0.673481	-0.602436	-0.0177646
1	1.9	166	-0.610092	-0.493443	-0.727066	-0.823936	-0.369516
1	0.2	179	-0.243976	2.72722	1.85988	0.0754505	0.163648
1	0.1	185	0.0157187	2.92501	1.14972	-0.0471469	0.0409548
1	7.3	238	-0.623324	-0.287917	-0.664433	-0.81453	-0.646382
1	0.1	184	-0.159515	2.51191	0.440521	-0.0327413	0.0892665
0	0	169	0.706275	2.64499	1.78574	-0.00134425	-0.117841
1	0.8	158	-0.652112	-0.273025	-0.441391	-0.499773	-0.00247734
1	0.1	252	0.155137	3.21699	1.61374	-0.00391258	0.0122609
1	0.1	100	0.382473	2.99249	1.44285	0.264075	0.105711
0	0	113	0.89204	2.67429	2.22426	-0.102419	-0.161507
1	0.3	242	-0.499321	-0.494049	-0.741673	0.906058	0.134949
1	0.1	121	-0.453822	1.24256	0.752562	0.252843	-0.0190504
1	0.1	180	-0.0216986	2.21691	1.79629	-0.0605323	-0.0341954
1	0.1	156	0.25351	3.10224	1.71013	0.0218302	0.0366507
0	0	252	0.396523	3.11731	2.2696	-0.0320428	-0.0846759
1	0.1	113	0.356497	3.01808	1.52699	0.0536649	0.0146541
1	0.2	221	0.158795	2.89346	1.30282	-0.0564641	0.0206971
1	0.8	242	-0.646918	-0.90934	-0.961035	0.834177	0.133618
1	0.1	171	0.555551	2.47621	2.24532	-0.206906	-0.182298
1	0.1	206	-0.0427522	2.79286	0.766616	0.0870718	0.0923701
1	0.7	134	-0.656041	-0.856715	-0.532819	-0.66106	-0.174863
1	0.2	168	-0.592281	-0.816106	-0.594252	0.0119744	-0.0525746
1	0.3	241	-0.401089	1.92292	0.661211	-0.185512	0.0578235
0	0	179	0.504178	2.65287	1.69901	0.114629	0.0255989
0	0	135	1.13298	2.05475	1.73054	-0.12945	-0.256253
0	0	227	0.434953	2.97526	1.94356	0.0774854	-0.0117427
1	0.5	120	-0.69166	-0.416697	-0.704208	-0.67932	-0.0272964
1	0.1	197	-0.363106	1.98774	0.0219931	-0.14695	0.0873037
1	0.2	214	-0.262101	2.35288	0.821105	-0.123979	0.0997161
0	0	246	0.494885	2.88961	2.24964	-0.112563	-0.135297
1	0.9	197	-0.648319	-0.530383	-0.751497	-0.799778	-0.159896
1	0.4	241	-0.68424	0.361523	-0.341871	-0.487514	0.0507481
1	1.2	226	-0.599273	-0.526085	-0.700565	-0.843735	-0.583951
1	12.5	148	-0.534064	-0.291598	-0.767867	-0.984339	-0.588101
0	0	121	-0.494546	0.920919	-0.117688	0.338089	-0.0229812
1	0.1	239	0.682921	2.81497	2.12996	-0.0243379	-0.0904817
0	0	136	0.323281	1.47843	0.659324	0.0960546	-0.136155
0	0	268	0.948011	2.56158	1.95495	0.0840647	-0.0900387
1	0.4	199	-0.693325	-0.198883	-0.823598	-0.680498	-0.0337278
1	0.1	153	-0.632838	-0.42053	-0.983801	0.745631	0.130696
1	0.8	150	-0.631357	-0.426716	-0.713369	-0.817966	-0.177761
1	4.4	166	-0.619681	-0.54312	-0.683521	-0.817598	-0.417146
1	0.2	111	-0.475167	1.47127	-0.00513461	-0.268859	0.0595223
0	0	121	0.285113	2.72321	2.11169	0.32834	-0.111283
1	0.1	252	0.318756	3.16457	2.20233	0.0151585	-0.0328342
1	0.1	261	0.0334415	1.43327	-0.169306	0.405092	0.144615
0	0	251	0.781057	3.07991	2.02299	0.0159643	-0.0949677
0	0	268	0.860623	2.77703	1.88234	0.194286	-0.0205485
0	0	183	0.972535	2.52885	2.09106	-0.00583938	-0.116234
0	0	257	0.903037	2.76738	2.09443	-0.125318	-0.181508
0	0	204	-0.398134	2.26476	0.436068	0.164846	0.0256283
1	0.1	215	-0.385363	1.48417	-0.0684104	0.0137502	0.0697727
1	0.3	142	-0.565691	1.04554	-0.319042	-0.387174	0.0534773
1	2.4	116	-0.576331	-0.649358	-0.777166	-0.936162	-0.484776
0	0	123	1.16364	2.64746	1.95375	-0.123513	-0.217134
0	0	122	0.365953	3.09697	1.83984	0.048556	0.0197052
1	0.2	131	0.00211939	2.24717	0.555919	0.0109757	0.0637814
1	0.5	142	-0.684845	-0.439931	-0.746125	-0.751144	-0.059399
1	0.1	150	0.620723	3.10403	1.98304	-0.047381	-0.0574541
1	1.2	228	-0.670645	0.162574	-0.208052	-0.385716	0.0578479
0	0	135	1.37414	2.18337	1.72595	-0.147426	-0.274561
0	0	113	1.19559	2.57645	1.97412	-0.0839907	-0.19908
1	0.1	180	0.188992	2.18075	2.43666	-0.183411	-0.12454
1	1.9	172	-0.625966	-0.221109	-0.197291	-0.336334	-0.0126925
0	0	121	-0.277187	1.27588	-0.0210867	0.301518	-0.0308372
1	0.1	261	-0.604752	-0.772779	-0.930182	0.924348	0.202644
0	0	200	0.275051	2.99589	2.41966	-0.0291369	-0.0268247
0	0	228	1.28389	2.49921	2.01372	-0.0656652	-0.181267
1	0.1	172	-0.28958	1.74761	1.82498	-0.000945249	-0.0175292
1	0.1	160	-0.646517	-0.530643	-0.937235	0.72613	0.235083
1	0.1	205	0.137371	2.39237	0.781664	0.21688	0.121628
0	0	100	0.55647	3.03157	1.87482	0.202396	0.0245477
1	0.2	210	-0.527871	1.38049	-0.252142	-0.250203	0.0920899
0	0	136	0.41535	1.56592	0.96026	0.0271786	-0.182916
0	0	256	0.063135	0.959943	-0.398607	0.84956	0.222502
1	1.1	147	-0.525167	-0.866993	-0.62258	-0.695515	-0.294032
1	0.1	228	0.134848	2.61951	1.03993	-0.0784541	0.0262148
1	0.5	152	-0.637644	-0.0919871	-0.534888	-0.462334	0.00553685
1	2.1	167	-0.604935	-0.192764	-0.718426	-0.830695	-0.436771
1	0.1	124	-0.00322703	3.11367	1.30127	0.11753	0.0694492
1	0.1	253	0.132832	3.07438	1.14798	0.0111582	0.0554697
